# Supplementary material for: Revision of the genus Furusawaia Chûjô, 1962 (Coleoptera, Chrysomelidae, Galerucinae)
Source: Zookeys. 2021 Aug 27;1057:117–48. doi: 10.3897/zookeys.1057.71451 (PMC8417024; doi:10.3897/zookeys.1057.71451)
Supplement: XML Treatment for Furusawaia continentalis [file zookeys.1057.71451-treatment2.xml]

<!DOCTYPE tp:taxon-treatment
  PUBLIC "-//TaxonX//DTD Taxonomic Treatment Publishing DTD v0 20100105//EN" "tax-treatment-NSO.dtd">
<tp:taxon-treatment xmlns:tp="http://www.plazi.org/taxpub"><tp:treatment-meta><kwd-group><label>Taxon classification</label><kwd><named-content xmlns:xlink="http://www.w3.org/1999/xlink" content-type="kingdom">Animalia</named-content></kwd><kwd><named-content xmlns:xlink="http://www.w3.org/1999/xlink" content-type="order">Coleoptera</named-content></kwd><kwd><named-content xmlns:xlink="http://www.w3.org/1999/xlink" content-type="family">Chrysomelidae</named-content></kwd></kwd-group><mixed-citation publication-type="journal"><person-group><name><surname>Lee</surname><given-names>Chi-Feng</given-names></name><name><surname>Bezděk</surname><given-names>Jan</given-names></name></person-group><article-title>Revision of the genus <italic><tp:taxon-name><tp:taxon-name-part taxon-name-part-type="genus" reg="Furusawaia">Furusawaia</tp:taxon-name-part></tp:taxon-name></italic> Chûjô, 1962 (<tp:taxon-name><tp:taxon-name-part taxon-name-part-type="order">Coleoptera</tp:taxon-name-part></tp:taxon-name>, <tp:taxon-name><tp:taxon-name-part taxon-name-part-type="family">Chrysomelidae</tp:taxon-name-part></tp:taxon-name>, <tp:taxon-name><tp:taxon-name-part taxon-name-part-type="subfamily">Galerucinae</tp:taxon-name-part></tp:taxon-name>)</article-title><source>Zookeys</source><day>27</day><month>8</month><year>2021</year><volume>1057</volume><fpage>117</fpage><lpage>148</lpage><pub-id pub-id-type="doi">10.3897/zookeys.1057.71451</pub-id></mixed-citation></tp:treatment-meta><tp:nomenclature><tp:taxon-name>
              <object-id xmlns:xlink="http://www.w3.org/1999/xlink" content-type="arpha" xlink:type="simple">87973321-598B-5980-A9ED-0403FFF2D873</object-id>
              <tp:taxon-name-part taxon-name-part-type="genus" reg="Furusawaia">Furusawaia</tp:taxon-name-part>
              <tp:taxon-name-part taxon-name-part-type="species" reg="continentalis">continentalis</tp:taxon-name-part>
            </tp:taxon-name><tp:taxon-authority>Lopatin, 2008</tp:taxon-authority><xref ref-type="fig" rid="F1">Figs 1G</xref><xref ref-type="fig" rid="F4">, 4A, D, E</xref><tp:nomenclature-citation-list><tp:nomenclature-citation><tp:taxon-name>
                  <tp:taxon-name-part taxon-name-part-type="genus" reg="Furusawaia">Furusawaia</tp:taxon-name-part>
                  <tp:taxon-name-part taxon-name-part-type="species" reg="continentalis">continentalis</tp:taxon-name-part>
                </tp:taxon-name><comment>Lopatin, 2008: 925; <xref ref-type="bibr" rid="B1">Beenen 2010</xref>: 458 (catalogue).</comment></tp:nomenclature-citation></tp:nomenclature-citation-list></tp:nomenclature><tp:treatment-sec sec-type="Types" id="SECID0EYXAE"><title>Types.</title><p><bold><italic>Holotype</italic></bold> ♂ (<abbrev xmlns:xlink="http://www.w3.org/1999/xlink" content-type="institution" xlink:title="Zoological Institute, Russian Academy of Sciences, St. Peterburg, Russia [Alexey Moseyko]" id="ABBRID0EDYAE" xlink:type="simple">ZIN</abbrev>): “<bold>CH</bold>. Yunnan. N. Baoshan / 25 29 10 N / 99 04 38 E / H 3530 m, 10.05 2006 / Belousov &amp; Kabak leg [p, w] // Holotypus [p, r] // <tp:taxon-name><tp:taxon-name-part taxon-name-part-type="genus" reg="Furusawaia">Furosawaia</tp:taxon-name-part></tp:taxon-name> [sic!] / <tp:taxon-name><tp:taxon-name-part taxon-name-part-type="genus" reg="Furusawaia"/><tp:taxon-name-part taxon-name-part-type="species" reg="continentalis">continentalis</tp:taxon-name-part></tp:taxon-name> sp. n. [h] / det. I. Loptatin, 200[p]8[h, w]”.</p></tp:treatment-sec><tp:treatment-sec sec-type="material" id="SECID0ETYAE"><title>Other material.</title><p>China. Yunnan: 1♂ (<abbrev xmlns:xlink="http://www.w3.org/1999/xlink" content-type="institution" xlink:title="Jan Bezděk collection, Brno, Czech Republic" id="ABBRID0EZYAE" xlink:type="simple">JBCB</abbrev>), 30 km mer.-occ ad Daochang, 2800 m, 9.VI.2001, leg. local collector.</p></tp:treatment-sec><tp:treatment-sec sec-type="redescription" id="SECID0E5YAE"><title>Redescription.</title><p><bold>Male</bold>: Length 8.1 mm, width 4.5 mm. Body color (Fig. <xref ref-type="fig" rid="F1">1G</xref>) black, elytra with red circular stripes along basal and lateral margins, anterior transverse red stripe at basal 1/4, red stripe along basal margin extending downwards at suture and humeral calli connected with anterior red stripe, two oblique stripes at middle and apical 1/4. Antennae filiform in males (Fig. <xref ref-type="fig" rid="F4">4A</xref>), length ratios of antennomeres I–XI 1.0: 0.3: 0.5: 0.7: 0.6: 0.6: 0.6: 0.6: 0.5: 0.5: 0.7, length to width ratios of antennomeres I–XI 2.8: 1.4: 1.9: 2.8: 2.7: 2.9: 3.0: 3.0: 2.7: 2.6: 4.4. Pronotum 1.8 × wider than long, disc generally flat; dull, with reticulate microsculpture; with sparse minute punctures confused with few fine, but slightly larger, punctures, with lateral groove extending posterior to base; basal margin straight; apical margin moderately concave; anterior angles obtuse; lateral margins distinct and rounded. Elytra with rounded lateral margins, widest behind middle, 1.2 × longer than wide; disc with dense, coarse punctures; shining, without reticulate microsculpture. Aedeagus (Fig. <xref ref-type="fig" rid="F4">4D, E</xref>) slender in dorsal view, 7.2 × longer than wide, parallel-sided, strongly narrowed apically, apex narrowly rounded; ostium large, covered by membrane; slightly curved in lateral view; endophallic sclerite extremely elongate, 0.7 × as long as aedeagus.</p><fig id="F4" position="float" orientation="portrait"><object-id xmlns:xlink="http://www.w3.org/1999/xlink" content-type="doi" xlink:type="simple">10.3897/zookeys.1057.71451.figure4</object-id><object-id xmlns:xlink="http://www.w3.org/1999/xlink" content-type="arpha" xlink:type="simple">1B71CD1E-F77A-5CB8-B719-A69576525683</object-id><label>Figure 4.</label><caption><p>Diagnostic characters of <italic><tp:taxon-name><tp:taxon-name-part taxon-name-part-type="genus" reg="Furusawaia">Furusawaia</tp:taxon-name-part><tp:taxon-name-part taxon-name-part-type="species" reg="continentalis">continentalis</tp:taxon-name-part></tp:taxon-name></italic> Lopatin and (<bold>A, D, E</bold>) and <italic><tp:taxon-name><tp:taxon-name-part taxon-name-part-type="genus" reg="Furusawaia">Furusawaia</tp:taxon-name-part><tp:taxon-name-part taxon-name-part-type="species" reg="konstantinovi">konstantinovi</tp:taxon-name-part></tp:taxon-name></italic> (Lopatin) comb. nov. (<bold>B, C, F–J</bold>) <bold>A, B</bold> antenna, male <bold>C</bold> antenna, female <bold>D, F</bold> aedeagus, dorsal view <bold>E, G</bold> ditto, lateral view <bold>H</bold> abdominal ventrite VIII, female <bold>I</bold> spermatheca <bold>J</bold> gonocoxae.</p></caption><graphic xmlns:xlink="http://www.w3.org/1999/xlink" xlink:href="zookeys-1057-117-g004.jpg" position="float" orientation="portrait" xlink:type="simple" id="oo_582424.jpg"><uri content-type="original_file" xlink:type="simple">https://binary.pensoft.net/fig/582424</uri></graphic></fig></tp:treatment-sec><tp:treatment-sec sec-type="diagnosis" id="SECID0EH2AE"><title>Diagnosis.</title><p>Adults of <italic><tp:taxon-name><tp:taxon-name-part taxon-name-part-type="genus" reg="Furusawaia">Furusawaia</tp:taxon-name-part><tp:taxon-name-part taxon-name-part-type="species" reg="continentalis">continentalis</tp:taxon-name-part></tp:taxon-name></italic> can be recognized by the following combination of characters: elongate antennae, length to width ratios of antennomeres IV–X more than 2.5 × (less than 2.5 × in others); disc of pronotum generally flat (more or less convex in Taiwanese species), dull and with reticulate microsculpture (only shared with <italic><tp:taxon-name><tp:taxon-name-part taxon-name-part-type="genus" reg="Furusawaia">F.</tp:taxon-name-part><tp:taxon-name-part taxon-name-part-type="species" reg="konstantinovi">konstantinovi</tp:taxon-name-part></tp:taxon-name></italic>), apical margin moderate concave (straight apical margin in others); anterior angles obtuse (anterior angles strongly produced to distinct bulb in others); disc of elytra smooth, lacking reticulate microsculpture, with dense coarse punctures (disc dull, with reticulate microsculpture and dense coarse punctures in <italic><tp:taxon-name><tp:taxon-name-part taxon-name-part-type="genus" reg="Furusawaia">F.</tp:taxon-name-part><tp:taxon-name-part taxon-name-part-type="species" reg="konstantinovi">konstantinovi</tp:taxon-name-part></tp:taxon-name></italic>; disc smooth, lacking reticulate microsculpture but with sparse punctures in Taiwanese species); red stripe along suture abbreviated behind anterior stripe at basal 1/3 (Fig. <xref ref-type="fig" rid="F1">1E</xref>) (red stripe entirely absent in <italic><tp:taxon-name><tp:taxon-name-part taxon-name-part-type="genus" reg="Furusawaia">F.</tp:taxon-name-part><tp:taxon-name-part taxon-name-part-type="species" reg="konstantinovi">konstantinovi</tp:taxon-name-part></tp:taxon-name></italic> (Fig. <xref ref-type="fig" rid="F1">1E, F</xref>), but present in Taiwanese species). In males of <italic><tp:taxon-name><tp:taxon-name-part taxon-name-part-type="genus" reg="Furusawaia">F.</tp:taxon-name-part><tp:taxon-name-part taxon-name-part-type="species" reg="continentalis">continentalis</tp:taxon-name-part></tp:taxon-name></italic>, aedeagus (Fig. <xref ref-type="fig" rid="F4">4D, E</xref>) with elongate primary endophallic sclerite, 0.7 × as long as aedeagus (small primary endophallic sclerite, 0.4–0.5 × as long as aedeagus), without lateral expansions near apex (with lateral expansions near apex in others).</p></tp:treatment-sec><tp:treatment-sec sec-type="Food plants" id="SECID0EQ4AE"><title>Food plants.</title><p>Unknown.</p></tp:treatment-sec><tp:treatment-sec sec-type="distribution" id="SECID0EV4AE"><title>Distribution.</title><p>China: Sichuan, Yunnan.</p></tp:treatment-sec><tp:treatment-sec><!--Section generated to contain objects referenced in tp:taxon-treatment.--><fig id="F1" position="float" orientation="portrait"><object-id xmlns:xlink="http://www.w3.org/1999/xlink" content-type="doi" xlink:type="simple">10.3897/zookeys.1057.71451.figure1</object-id><object-id xmlns:xlink="http://www.w3.org/1999/xlink" content-type="arpha" xlink:type="simple">0827F24C-E94C-543F-9750-4718DB251B8A</object-id><label>Figure 1.</label><caption><p>Habitus, dorsal view <bold>A</bold><italic><tp:taxon-name><tp:taxon-name-part taxon-name-part-type="genus" reg="Himaplosonyx">Himaplosonyx</tp:taxon-name-part><tp:taxon-name-part taxon-name-part-type="species" reg="apterus">apterus</tp:taxon-name-part></tp:taxon-name></italic> Chen, holotype, female, front view <bold>B</bold> ditto, back view <bold>C</bold> same, labels <bold>D</bold><italic><tp:taxon-name><tp:taxon-name-part taxon-name-part-type="genus" reg="Neplogaleruca">Neplogaleruca</tp:taxon-name-part><tp:taxon-name-part taxon-name-part-type="species" reg="angustilineata">angustilineata</tp:taxon-name-part></tp:taxon-name></italic> Kimoto &amp; Takizawa, male <bold>E</bold><italic><tp:taxon-name><tp:taxon-name-part taxon-name-part-type="genus" reg="Capula">Capula</tp:taxon-name-part><tp:taxon-name-part taxon-name-part-type="species" reg="apicalis">apicalis</tp:taxon-name-part></tp:taxon-name></italic> Chen et al., male <bold>F</bold><italic><tp:taxon-name><tp:taxon-name-part taxon-name-part-type="genus" reg="Capula">C.</tp:taxon-name-part><tp:taxon-name-part taxon-name-part-type="species" reg="caudata">caudata</tp:taxon-name-part></tp:taxon-name></italic> Chen et al., female <bold>G</bold><italic><tp:taxon-name><tp:taxon-name-part taxon-name-part-type="genus" reg="Furusawaia">Furusawaia</tp:taxon-name-part><tp:taxon-name-part taxon-name-part-type="species" reg="continentalis">continentalis</tp:taxon-name-part></tp:taxon-name></italic> Lopatin, holotype, male <bold>H</bold><italic><tp:taxon-name><tp:taxon-name-part taxon-name-part-type="genus" reg="Furusawaia">F.</tp:taxon-name-part><tp:taxon-name-part taxon-name-part-type="species" reg="konstantinovi">konstantinovi</tp:taxon-name-part></tp:taxon-name></italic> (Lopatin), male <bold>I</bold> same species, female.</p></caption><graphic xmlns:xlink="http://www.w3.org/1999/xlink" xlink:href="zookeys-1057-117-g001.jpg" position="float" orientation="portrait" xlink:type="simple" id="oo_582421.jpg"><uri content-type="original_file" xlink:type="simple">https://binary.pensoft.net/fig/582421</uri></graphic></fig></tp:treatment-sec><ref-list><ref id="B1"><mixed-citation xmlns:xlink="http://www.w3.org/1999/xlink" xlink:type="simple"><person-group><name name-style="western"><surname>Beenen</surname><given-names>R</given-names></name></person-group> (<year>2010</year>) <article-title><tp:taxon-name><tp:taxon-name-part taxon-name-part-type="subfamily">Galerucinae</tp:taxon-name-part></tp:taxon-name>.</article-title> In: <person-group><name name-style="western"><surname>Löbl</surname><given-names>I</given-names></name><name name-style="western"><surname>Smetana</surname><given-names>A</given-names></name></person-group> (<role>Eds</role>) <issue-title>Catalogue of Palaearctic Coleoptera, Volume 6.</issue-title><source><tp:taxon-name><tp:taxon-name-part taxon-name-part-type="superfamily">Chrysomeloidea</tp:taxon-name-part></tp:taxon-name>. Apollo Books, Stenstrup</source>, <fpage>443</fpage>–<lpage>491</lpage>.</mixed-citation></ref></ref-list></tp:taxon-treatment>
