# Supplementary material for: Revision of the genus Furusawaia Chûjô, 1962 (Coleoptera, Chrysomelidae, Galerucinae)
Source: Zookeys. 2021 Aug 27;1057:117–48. doi: 10.3897/zookeys.1057.71451 (PMC8417024; doi:10.3897/zookeys.1057.71451)
Supplement: XML Treatment for Furusawaia konstantinovi [file zookeys.1057.71451-treatment3.xml]

<!DOCTYPE tp:taxon-treatment
  PUBLIC "-//TaxonX//DTD Taxonomic Treatment Publishing DTD v0 20100105//EN" "tax-treatment-NSO.dtd">
<tp:taxon-treatment xmlns:tp="http://www.plazi.org/taxpub"><tp:treatment-meta><kwd-group><label>Taxon classification</label><kwd><named-content xmlns:xlink="http://www.w3.org/1999/xlink" content-type="kingdom">Animalia</named-content></kwd><kwd><named-content xmlns:xlink="http://www.w3.org/1999/xlink" content-type="order">Coleoptera</named-content></kwd><kwd><named-content xmlns:xlink="http://www.w3.org/1999/xlink" content-type="family">Chrysomelidae</named-content></kwd></kwd-group><mixed-citation publication-type="journal"><person-group><name><surname>Lee</surname><given-names>Chi-Feng</given-names></name><name><surname>Bezděk</surname><given-names>Jan</given-names></name></person-group><article-title>Revision of the genus <italic><tp:taxon-name><tp:taxon-name-part taxon-name-part-type="genus" reg="Furusawaia">Furusawaia</tp:taxon-name-part></tp:taxon-name></italic> Chûjô, 1962 (<tp:taxon-name><tp:taxon-name-part taxon-name-part-type="order">Coleoptera</tp:taxon-name-part></tp:taxon-name>, <tp:taxon-name><tp:taxon-name-part taxon-name-part-type="family">Chrysomelidae</tp:taxon-name-part></tp:taxon-name>, <tp:taxon-name><tp:taxon-name-part taxon-name-part-type="subfamily">Galerucinae</tp:taxon-name-part></tp:taxon-name>)</article-title><source>Zookeys</source><day>27</day><month>8</month><year>2021</year><volume>1057</volume><fpage>117</fpage><lpage>148</lpage><pub-id pub-id-type="doi">10.3897/zookeys.1057.71451</pub-id></mixed-citation></tp:treatment-meta><tp:nomenclature><tp:taxon-name>
              <object-id xmlns:xlink="http://www.w3.org/1999/xlink" content-type="arpha" xlink:type="simple">70E17D28-7074-50C0-8043-98B6008923B4</object-id>
              <tp:taxon-name-part taxon-name-part-type="genus" reg="Furusawaia">Furusawaia</tp:taxon-name-part>
              <tp:taxon-name-part taxon-name-part-type="species" reg="konstantinovi">konstantinovi</tp:taxon-name-part>
            </tp:taxon-name><tp:taxon-authority>(Lopatin, 2009)</tp:taxon-authority><tp:taxon-status xmlns:xlink="http://www.w3.org/1999/xlink" xlink:type="simple">comb. nov.</tp:taxon-status><xref ref-type="fig" rid="F1">Figs 1H, I</xref><xref ref-type="fig" rid="F4">, 4B, C, F–J</xref><tp:nomenclature-citation-list><tp:nomenclature-citation><tp:taxon-name>
                  <tp:taxon-name-part taxon-name-part-type="genus" reg="Yunnaniata">Yunnaniata</tp:taxon-name-part>
                  <tp:taxon-name-part taxon-name-part-type="species" reg="konstantinovi">konstantinovi</tp:taxon-name-part>
                </tp:taxon-name><comment>Lopatin in <xref ref-type="bibr" rid="B16">Lopatin and Konstantinov 2009</xref>: 10; <xref ref-type="bibr" rid="B2">Bezdĕk and Beenen 2009</xref>: 46 (redescription); <xref ref-type="bibr" rid="B20">Yang et al. 2015</xref>: 184 (catalogue).</comment></tp:nomenclature-citation></tp:nomenclature-citation-list></tp:nomenclature><tp:treatment-sec sec-type="Types" id="SECID0ECAAG"><title>Types.</title><p><bold><italic>Holotype</italic></bold> ♂ (<named-content xmlns:xlink="http://www.w3.org/1999/xlink" content-type="dwc:institutional_code" xlink:type="simple">USNM</named-content>, by monotype): “China. Yunnan, Lijiang 29. V. / Yulongshan, Prim. forest 2002 / 2800 m <named-content xmlns:xlink="http://www.w3.org/1999/xlink" content-type="dwc:verbatimCoordinates" xlink:type="simple"><named-content content-type="geo-json" specific-use="{&#34;type&#34;:&#34;Point&#34;,&#34;coordinates&#34;:[100.235000,27.138889]}" id="NCID0EVAAG" xlink:type="simple">N27°08'20", E100°14'6"</named-content></named-content> / leg. A. Konstantinov &amp; M. Volkovitsh [p, w] // <tp:taxon-name><tp:taxon-name-part taxon-name-part-type="genus" reg="Yunnaniata">Yunnaniata</tp:taxon-name-part></tp:taxon-name> / <tp:taxon-name><tp:taxon-name-part taxon-name-part-type="genus" reg="Yunnaniata"/><tp:taxon-name-part taxon-name-part-type="species" reg="konstantinovi">konstantinovi</tp:taxon-name-part></tp:taxon-name> sp. n. [h] / det. I. Lopatin, 200[p]5[h, w] // Holotypus [p, r] // BLNO / 002622 [p, b] // USNMENT / 00871439 [p, w]”.</p></tp:treatment-sec><tp:treatment-sec sec-type="material" id="SECID0EJBAG"><title>Other material.</title><p>China. Yunnan: 4♂ 1♀ (<abbrev xmlns:xlink="http://www.w3.org/1999/xlink" content-type="institution" xlink:title="Jan Bezděk collection, Brno, Czech Republic" id="ABBRID0EPBAG" xlink:type="simple">JBCB</abbrev>, 1♂ <named-content xmlns:xlink="http://www.w3.org/1999/xlink" content-type="dwc:institutional_code" xlink:type="simple">TARI</named-content>), 32 km N. Lijiang, 21.VI.2007, Maoniuping (Yak meadows), <named-content xmlns:xlink="http://www.w3.org/1999/xlink" content-type="dwc:verbatimCoordinates" xlink:type="simple"><named-content content-type="geo-json" specific-use="{&#34;type&#34;:&#34;Point&#34;,&#34;coordinates&#34;:[100.241667,27.165000]}" id="NCID0E3BAG" xlink:type="simple">27°9.9'N, 100°14.5E</named-content></named-content>, 3540 m, leg. J. Hájek &amp; J. Růžička [Individually collected on wet vegetation and under stones and logs, wet yak pasture]; 1♀ (<named-content xmlns:xlink="http://www.w3.org/1999/xlink" content-type="dwc:institutional_code" xlink:type="simple">TARI</named-content>); Yulong Mts., 4000 m, 27.V.1993, leg. Bolm.</p></tp:treatment-sec><tp:treatment-sec sec-type="redescription" id="SECID0EGCAG"><title>Redescription.</title><p>Length 8.0–9.3 mm, width 4.8–5.2 mm. Body color (Fig. <xref ref-type="fig" rid="F1">1H, I</xref>) black, elytra four transverse yellow stripes behind base, at basal 1/4, middle, and apical 1/4 respectively, three anterior stripes straight, posterior stripe curved posteriorly near suture and extending into apex; in some individuals the entire apical 1/4 is yellow except the margin. Antennae filiform in males (Fig. <xref ref-type="fig" rid="F4">4B</xref>), length ratios of antennomeres I–XI 1.0: 0.4: 0.5: 0.5: 0.5: 0.4: 0.5: 0.4: 0.4: 0.5: 0.6, length to width ratios of antennomeres I–XI 3.1: 1.7: 1.7: 2.1: 2.1: 2.0: 2.2: 2.1: 2.1: 2.2: 3.0; similar in females (Fig. <xref ref-type="fig" rid="F4">4C</xref>), length ratios of antennomeres I–XI 1.0: 0.4: 0.5: 0.5: 0.5: 0.5: 0.5: 0.4: 0.5: 0.5: 0.7, length to width ratios of antennomeres I–XI 2.8: 1.6: 1.9: 2.0: 1.9: 1.9: 2.1: 2.0: 2.1: 2.1: 2.9. Pronotum 1.6–1.7 × wider than long, disc generally flat; dull, with reticulate microsculpture; with sparse fine confused punctures mixed with a few coarse punctures, with lateral shallow depressions; lateral margins distinct, more so in males, less so in females; apical and basal margins straight; anterior angles strongly produced to distinctly acute angles. Elytra with rounded lateral margin, widest behind middle, 1.1–1.2 × longer than wide; disc dull, with reticulate microsculpture, and dense, fine punctures. Aedeagus (Fig. <xref ref-type="fig" rid="F4">4F, G</xref>) slender in dorsal view, sides gradually narrowed to base, strongly, abruptly narrowed subapically, apex narrowly rounded; ostium with one median longitudinal sclerite; strongly curved in lateral view; primary endophallic sclerite elongate, 0.4 × as long as aedeagus, one pair of short lateral expansions near apex, covered with fine setae, and with one additional pair of short longitudinal sclerites above apex of primary endophallic sclerite, with irregular margins and apical horns. Gonocoxae (Fig. <xref ref-type="fig" rid="F4">4J</xref>) reduced into one pair of small flattened sclerites. Ventrite VIII (Fig. <xref ref-type="fig" rid="F4">4H</xref>) with apex well sclerotized and extremely small, several short setae along apical margin, spiculum extremely long. Receptacle of spermatheca (Fig. <xref ref-type="fig" rid="F4">4I</xref>) slightly swollen, separated from pump; pump short and slightly curved; sclerotized proximal spermathecal duct separated from receptacle, moderately long, with wide base.</p></tp:treatment-sec><tp:treatment-sec sec-type="diagnosis" id="SECID0EIDAG"><title>Diagnosis.</title><p>Adults of <italic><tp:taxon-name><tp:taxon-name-part taxon-name-part-type="genus" reg="Furusawaia">Furusawaia</tp:taxon-name-part><tp:taxon-name-part taxon-name-part-type="species" reg="konstantinovi">konstantinovi</tp:taxon-name-part></tp:taxon-name></italic> can be recognized by the following combination of characters: disc of pronotum generally flat (more or less convex in Taiwanese species), dull and with reticulate microsculpture (only shared with <italic><tp:taxon-name><tp:taxon-name-part taxon-name-part-type="genus" reg="Furusawaia">F.</tp:taxon-name-part><tp:taxon-name-part taxon-name-part-type="species" reg="continentalis">continentalis</tp:taxon-name-part></tp:taxon-name></italic>), lateral margin narrowed at posterior half (lateral margins rounded in others); disc of elytra dull, with reticulate microsculpture, with dense coarse punctures (disc smooth, lacking reticulate microsculpture and dense coarse punctures in <italic><tp:taxon-name><tp:taxon-name-part taxon-name-part-type="genus" reg="Furusawaia">F.</tp:taxon-name-part><tp:taxon-name-part taxon-name-part-type="species" reg="continentalis">continentalis</tp:taxon-name-part></tp:taxon-name></italic>; disc smooth but with sparse punctures in Taiwanese species); suture and lateral margins of elytra black (Fig. <xref ref-type="fig" rid="F1">1E, F</xref>) (lateral margins and at least part of suture of elytra with stripes in others). In males of <italic><tp:taxon-name><tp:taxon-name-part taxon-name-part-type="genus" reg="Furusawaia">F.</tp:taxon-name-part><tp:taxon-name-part taxon-name-part-type="species" reg="continentalis">continentalis</tp:taxon-name-part></tp:taxon-name></italic>, aedeagus (Fig. <xref ref-type="fig" rid="F4">4F, G</xref>) with one additional pair of small elongate endophallic sclerites above primary endophallic sclerite (no additional sclerites in others).</p></tp:treatment-sec><tp:treatment-sec sec-type="Food plants" id="SECID0ECFAG"><title>Food plants.</title><p>Unknown.</p></tp:treatment-sec><tp:treatment-sec sec-type="distribution" id="SECID0EHFAG"><title>Distribution.</title><p>China: Yunnan.</p></tp:treatment-sec><tp:treatment-sec><!--Section generated to contain objects referenced in tp:taxon-treatment.--><fig id="F1" position="float" orientation="portrait"><object-id xmlns:xlink="http://www.w3.org/1999/xlink" content-type="doi" xlink:type="simple">10.3897/zookeys.1057.71451.figure1</object-id><object-id xmlns:xlink="http://www.w3.org/1999/xlink" content-type="arpha" xlink:type="simple">0827F24C-E94C-543F-9750-4718DB251B8A</object-id><label>Figure 1.</label><caption><p>Habitus, dorsal view <bold>A</bold><italic><tp:taxon-name><tp:taxon-name-part taxon-name-part-type="genus" reg="Himaplosonyx">Himaplosonyx</tp:taxon-name-part><tp:taxon-name-part taxon-name-part-type="species" reg="apterus">apterus</tp:taxon-name-part></tp:taxon-name></italic> Chen, holotype, female, front view <bold>B</bold> ditto, back view <bold>C</bold> same, labels <bold>D</bold><italic><tp:taxon-name><tp:taxon-name-part taxon-name-part-type="genus" reg="Neplogaleruca">Neplogaleruca</tp:taxon-name-part><tp:taxon-name-part taxon-name-part-type="species" reg="angustilineata">angustilineata</tp:taxon-name-part></tp:taxon-name></italic> Kimoto &amp; Takizawa, male <bold>E</bold><italic><tp:taxon-name><tp:taxon-name-part taxon-name-part-type="genus" reg="Capula">Capula</tp:taxon-name-part><tp:taxon-name-part taxon-name-part-type="species" reg="apicalis">apicalis</tp:taxon-name-part></tp:taxon-name></italic> Chen et al., male <bold>F</bold><italic><tp:taxon-name><tp:taxon-name-part taxon-name-part-type="genus" reg="Capula">C.</tp:taxon-name-part><tp:taxon-name-part taxon-name-part-type="species" reg="caudata">caudata</tp:taxon-name-part></tp:taxon-name></italic> Chen et al., female <bold>G</bold><italic><tp:taxon-name><tp:taxon-name-part taxon-name-part-type="genus" reg="Furusawaia">Furusawaia</tp:taxon-name-part><tp:taxon-name-part taxon-name-part-type="species" reg="continentalis">continentalis</tp:taxon-name-part></tp:taxon-name></italic> Lopatin, holotype, male <bold>H</bold><italic><tp:taxon-name><tp:taxon-name-part taxon-name-part-type="genus" reg="Furusawaia">F.</tp:taxon-name-part><tp:taxon-name-part taxon-name-part-type="species" reg="konstantinovi">konstantinovi</tp:taxon-name-part></tp:taxon-name></italic> (Lopatin), male <bold>I</bold> same species, female.</p></caption><graphic xmlns:xlink="http://www.w3.org/1999/xlink" xlink:href="zookeys-1057-117-g001.jpg" position="float" orientation="portrait" xlink:type="simple" id="oo_582421.jpg"><uri content-type="original_file" xlink:type="simple">https://binary.pensoft.net/fig/582421</uri></graphic></fig><fig id="F4" position="float" orientation="portrait"><object-id xmlns:xlink="http://www.w3.org/1999/xlink" content-type="doi" xlink:type="simple">10.3897/zookeys.1057.71451.figure4</object-id><object-id xmlns:xlink="http://www.w3.org/1999/xlink" content-type="arpha" xlink:type="simple">1B71CD1E-F77A-5CB8-B719-A69576525683</object-id><label>Figure 4.</label><caption><p>Diagnostic characters of <italic><tp:taxon-name><tp:taxon-name-part taxon-name-part-type="genus" reg="Furusawaia">Furusawaia</tp:taxon-name-part><tp:taxon-name-part taxon-name-part-type="species" reg="continentalis">continentalis</tp:taxon-name-part></tp:taxon-name></italic> Lopatin and (<bold>A, D, E</bold>) and <italic><tp:taxon-name><tp:taxon-name-part taxon-name-part-type="genus" reg="Furusawaia">Furusawaia</tp:taxon-name-part><tp:taxon-name-part taxon-name-part-type="species" reg="konstantinovi">konstantinovi</tp:taxon-name-part></tp:taxon-name></italic> (Lopatin) comb. nov. (<bold>B, C, F–J</bold>) <bold>A, B</bold> antenna, male <bold>C</bold> antenna, female <bold>D, F</bold> aedeagus, dorsal view <bold>E, G</bold> ditto, lateral view <bold>H</bold> abdominal ventrite VIII, female <bold>I</bold> spermatheca <bold>J</bold> gonocoxae.</p></caption><graphic xmlns:xlink="http://www.w3.org/1999/xlink" xlink:href="zookeys-1057-117-g004.jpg" position="float" orientation="portrait" xlink:type="simple" id="oo_582424.jpg"><uri content-type="original_file" xlink:type="simple">https://binary.pensoft.net/fig/582424</uri></graphic></fig></tp:treatment-sec><ref-list><ref id="B16"><mixed-citation xmlns:xlink="http://www.w3.org/1999/xlink" xlink:type="simple"><person-group><name name-style="western"><surname>Lopatin</surname><given-names>IK</given-names></name><name name-style="western"><surname>Konstantinov</surname><given-names>AS</given-names></name></person-group> (<year>2009</year>) <article-title>New genera and species of leaf beetles (<tp:taxon-name><tp:taxon-name-part taxon-name-part-type="order">Coleoptera</tp:taxon-name-part></tp:taxon-name>: <tp:taxon-name><tp:taxon-name-part taxon-name-part-type="family">Chrysomelidae</tp:taxon-name-part></tp:taxon-name>) from China and South Korea.</article-title><source>Zootaxa</source><volume>2083</volume>: <fpage>1</fpage>–<lpage>18</lpage>. <ext-link xlink:type="simple" ext-link-type="doi" xlink:href="10.11646/zootaxa.2083.1.1">https://doi.org/10.11646/zootaxa.2083.1.1</ext-link></mixed-citation></ref><ref id="B2"><mixed-citation xmlns:xlink="http://www.w3.org/1999/xlink" xlink:type="simple"><person-group><name name-style="western"><surname>Bezdĕk</surname><given-names>J</given-names></name><name name-style="western"><surname>Beenen</surname><given-names>R</given-names></name></person-group> (<year>2009</year>) <article-title>Addition to the description of <italic><tp:taxon-name><tp:taxon-name-part taxon-name-part-type="genus">Yunnaniata</tp:taxon-name-part><tp:taxon-name-part taxon-name-part-type="species">konstantinovi</tp:taxon-name-part></tp:taxon-name></italic> Lopatin, 2009, and its classification in the section <tp:taxon-name><tp:taxon-name-part taxon-name-part-type="section">Capulites</tp:taxon-name-part></tp:taxon-name> (<tp:taxon-name><tp:taxon-name-part taxon-name-part-type="order">Coleoptera</tp:taxon-name-part></tp:taxon-name>: <tp:taxon-name><tp:taxon-name-part taxon-name-part-type="family">Chrysomelidae</tp:taxon-name-part></tp:taxon-name>: <tp:taxon-name><tp:taxon-name-part taxon-name-part-type="subfamily">Galerucinae</tp:taxon-name-part></tp:taxon-name>: <tp:taxon-name><tp:taxon-name-part taxon-name-part-type="tribe">Hylaspini</tp:taxon-name-part></tp:taxon-name>).</article-title><source>Zootaxa</source><volume>2303</volume>: <fpage>45</fpage>–<lpage>52</lpage>. <ext-link xlink:type="simple" ext-link-type="uri" xlink:href="https://www.mapress.com/zt/article/view/zootaxa.2303.1.2">https://www.mapress.com/zt/article/view/zootaxa.2303.1.2</ext-link></mixed-citation></ref><ref id="B20"><mixed-citation xmlns:xlink="http://www.w3.org/1999/xlink" xlink:type="simple"><person-group><name name-style="western"><surname>Yang</surname><given-names>X</given-names></name><name name-style="western"><surname>Ge</surname><given-names>S</given-names></name><name name-style="western"><surname>Nie</surname><given-names>R</given-names></name><name name-style="western"><surname>Ruan</surname><given-names>Y</given-names></name><name name-style="western"><surname>Li</surname><given-names>W</given-names></name></person-group> (<year>2015</year>) <source>Chinese leaf beetles.</source><publisher-name>Science Press</publisher-name>, <publisher-loc>Beijing</publisher-loc>, <size units="page">507 pp</size>.</mixed-citation></ref></ref-list></tp:taxon-treatment>
