# Supplementary material for: Revision of the genus Furusawaia Chûjô, 1962 (Coleoptera, Chrysomelidae, Galerucinae)
Source: Zookeys. 2021 Aug 27;1057:117–48. doi: 10.3897/zookeys.1057.71451 (PMC8417024; doi:10.3897/zookeys.1057.71451)
Supplement: XML Treatment for Furusawaia jungchani [file zookeys.1057.71451-treatment4.xml]

<!DOCTYPE tp:taxon-treatment
  PUBLIC "-//TaxonX//DTD Taxonomic Treatment Publishing DTD v0 20100105//EN" "tax-treatment-NSO.dtd">
<tp:taxon-treatment xmlns:tp="http://www.plazi.org/taxpub"><tp:treatment-meta><kwd-group><label>Taxon classification</label><kwd><named-content xmlns:xlink="http://www.w3.org/1999/xlink" content-type="kingdom">Animalia</named-content></kwd><kwd><named-content xmlns:xlink="http://www.w3.org/1999/xlink" content-type="order">Coleoptera</named-content></kwd><kwd><named-content xmlns:xlink="http://www.w3.org/1999/xlink" content-type="family">Chrysomelidae</named-content></kwd></kwd-group><mixed-citation publication-type="journal"><person-group><name><surname>Lee</surname><given-names>Chi-Feng</given-names></name><name><surname>Bezděk</surname><given-names>Jan</given-names></name></person-group><article-title>Revision of the genus <italic><tp:taxon-name><tp:taxon-name-part taxon-name-part-type="genus" reg="Furusawaia">Furusawaia</tp:taxon-name-part></tp:taxon-name></italic> Chûjô, 1962 (<tp:taxon-name><tp:taxon-name-part taxon-name-part-type="order">Coleoptera</tp:taxon-name-part></tp:taxon-name>, <tp:taxon-name><tp:taxon-name-part taxon-name-part-type="family">Chrysomelidae</tp:taxon-name-part></tp:taxon-name>, <tp:taxon-name><tp:taxon-name-part taxon-name-part-type="subfamily">Galerucinae</tp:taxon-name-part></tp:taxon-name>)</article-title><source>Zookeys</source><day>27</day><month>8</month><year>2021</year><volume>1057</volume><fpage>117</fpage><lpage>148</lpage><pub-id pub-id-type="doi">10.3897/zookeys.1057.71451</pub-id></mixed-citation></tp:treatment-meta><tp:nomenclature><tp:taxon-name>
              <object-id xmlns:xlink="http://www.w3.org/1999/xlink" content-type="arpha" xlink:type="simple">BACB7CD4-625C-5B1B-B642-1AEE897C62B2</object-id>
              <tp:taxon-name-part taxon-name-part-type="genus" reg="Furusawaia">Furusawaia</tp:taxon-name-part>
              <tp:taxon-name-part taxon-name-part-type="species" reg="jungchani">jungchani</tp:taxon-name-part>
              <object-id xmlns:xlink="http://www.w3.org/1999/xlink" content-type="zoobank" xlink:type="simple">http://zoobank.org/FCD26A55-C260-4977-A894-B25BA485A9E7</object-id>
            </tp:taxon-name><tp:taxon-status xmlns:xlink="http://www.w3.org/1999/xlink" xlink:type="simple">sp. nov.</tp:taxon-status><xref ref-type="fig" rid="F3">Figs 3B</xref><xref ref-type="fig" rid="F5">, 5</xref><xref ref-type="fig" rid="F6">, 6</xref><xref ref-type="fig" rid="F7">, 7</xref></tp:nomenclature><tp:treatment-sec sec-type="Types (n = 19)" id="SECID0EIHAG"><title>Types (n = 19).</title><p><bold><italic>Holotype</italic></bold> ♂ (<named-content xmlns:xlink="http://www.w3.org/1999/xlink" content-type="dwc:institutional_code" xlink:type="simple">TARI</named-content>), Taiwan. Nantou: Huakang (<abbrev xmlns:xlink="http://www.w3.org/1999/xlink" xlink:title="Huakang" id="ABBRID0EYHAG" xlink:type="simple">華崗</abbrev>), 10.IV.2019, leg. J.-C. Chen (<abbrev xmlns:xlink="http://www.w3.org/1999/xlink" xlink:title="Jung-Chan Chen" id="ABBRID0E3HAG" xlink:type="simple">陳榮章</abbrev>). <bold><italic>Paratypes</italic></bold>. 3♂, 2♀ (<named-content xmlns:xlink="http://www.w3.org/1999/xlink" content-type="dwc:institutional_code" xlink:type="simple">TARI</named-content>), same data as holotype; 8♂, 2♀ (<named-content xmlns:xlink="http://www.w3.org/1999/xlink" content-type="dwc:institutional_code" xlink:type="simple">TARI</named-content>), same but with “24.IV.2019”; 1♂, 1♀ (<named-content xmlns:xlink="http://www.w3.org/1999/xlink" content-type="dwc:institutional_code" xlink:type="simple">TARI</named-content>), same but with “23.V.2017”; 1♂ (<named-content xmlns:xlink="http://www.w3.org/1999/xlink" content-type="dwc:institutional_code" xlink:type="simple">TARI</named-content>), Hohuansi trail (合歡溪步道 = Huakan, <abbrev xmlns:xlink="http://www.w3.org/1999/xlink" xlink:title="Huakang" id="ABBRID0EXIAG" xlink:type="simple">華崗</abbrev>), 15.V.2017, leg. J.-C. Chen.</p></tp:treatment-sec><tp:treatment-sec sec-type="description" id="SECID0E2IAG"><title>Description.</title><p>Length 6.8–8.3 mm, width 4.1–5.1 mm. Body color (Fig. <xref ref-type="fig" rid="F5">5</xref>) black, elytra with red or orange stripes along basal and lateral margins, and suture, three transverse red or orange stripes at basal 1/4, middle, and apical 1/4 respectively, anterior and median stripes straight, posterior stripe curved anteriorly at middle, median and posterior stripes wider, sometimes connected with each other, in some individuals anterior stripe also wider. Antennae filiform in males (Fig. <xref ref-type="fig" rid="F6">6A</xref>), length ratios of antennomeres I–XI 1.0: 0.3: 0.4: 0.6: 0.6: 0.5: 0.6: 0.6: 0.5: 0.5: 0.6, length to width ratios of antennomeres I–XI 3.2: 1.4: 1.7: 2.2: 2.3: 2.1: 2.3: 2.3: 2.1: 2.2: 2.4; similar in females (Fig. <xref ref-type="fig" rid="F6">6B</xref>), length ratios of antennomeres I–XI 1.0: 0.4: 0.4: 0.5: 0.5: 0.5: 0.5: 0.5: 0.5: 0.5: 0.6, length to width ratios of antennomeres I–XI 3.0: 1.5: 1.6: 2.2: 2.1: 2.1: 1.9: 2.4: 2.1: 2.0: 2.4. Pronotum 1.7–1.8 × wider than long, disc strongly convex; smooth, without reticulate microsculpture; with punctures obsolete, with lateral impressions; lateral margins distinct, rounded, and widest at apical 1/3, reduced at anterior angles; apical and basal margins straight; anterior angles strongly produced to a bulbous point. Elytra with rounded lateral margins, widest behind middle, 1.2–1.3 × longer than wide; disc smooth, without reticulate microsculpture; and with sparse, coarse punctures. Aedeagus (Fig. <xref ref-type="fig" rid="F6">6C, D</xref>) slender in dorsal view, 5.7 × longer than wide, parallel-sided, narrowed near apex, apex narrowly rounded; ostium large, covered by membrane; strongly curved in lateral view; endophallic sclerite elongate, 0.5 × as long as aedeagus, one pair of short lateral expansions near apex, covered with fine setae; basal 2/3 widened and parallel-sided. Only median areas of apices of gonocoxae (Fig. <xref ref-type="fig" rid="F6">6E</xref>) sclerotized, elongate, apex narrowly rounded, with several long setae near apex. Ventrite VIII (Fig. <xref ref-type="fig" rid="F6">6F</xref>) with apex well sclerotized and small, several short setae along apical margin, spiculum long. Receptacle of spermatheca (Fig. <xref ref-type="fig" rid="F6">6G</xref>) slightly swollen, undivided from pump; pump long and strongly curved; sclerotized proximal spermathecal duct undivided from receptacle, moderately long.</p><fig id="F5" position="float" orientation="portrait"><object-id xmlns:xlink="http://www.w3.org/1999/xlink" content-type="doi" xlink:type="simple">10.3897/zookeys.1057.71451.figure5</object-id><object-id xmlns:xlink="http://www.w3.org/1999/xlink" content-type="arpha" xlink:type="simple">98D7B9E2-2F47-5CB2-AE38-E7FAB6C1ED3B</object-id><label>Figure 5.</label><caption><p>Habitus, <italic><tp:taxon-name><tp:taxon-name-part taxon-name-part-type="genus" reg="Furusawaia">Furusawaia</tp:taxon-name-part><tp:taxon-name-part taxon-name-part-type="species" reg="jungchani">jungchani</tp:taxon-name-part></tp:taxon-name></italic> sp. nov. <bold>A</bold> male, dorsal view <bold>B</bold> ditto, ventral view <bold>C</bold> ditto, lateral view <bold>D</bold> female, dorsal view <bold>E</bold> ditto, ventral view <bold>F</bold> ditto, lateral view.</p></caption><graphic xmlns:xlink="http://www.w3.org/1999/xlink" xlink:href="zookeys-1057-117-g005.jpg" position="float" orientation="portrait" xlink:type="simple" id="oo_582425.jpg"><uri content-type="original_file" xlink:type="simple">https://binary.pensoft.net/fig/582425</uri></graphic></fig><fig id="F6" position="float" orientation="portrait"><object-id xmlns:xlink="http://www.w3.org/1999/xlink" content-type="doi" xlink:type="simple">10.3897/zookeys.1057.71451.figure6</object-id><object-id xmlns:xlink="http://www.w3.org/1999/xlink" content-type="arpha" xlink:type="simple">F11C1E95-12A4-567E-B681-6EC67BFB1040</object-id><label>Figure 6.</label><caption><p>Diagnostic characters of <italic><tp:taxon-name><tp:taxon-name-part taxon-name-part-type="genus" reg="Furusawaia">Furusawaia</tp:taxon-name-part><tp:taxon-name-part taxon-name-part-type="species" reg="jungchani">jungchani</tp:taxon-name-part></tp:taxon-name></italic> sp. nov. <bold>A</bold> antenna, male <bold>B</bold> antenna, female <bold>C</bold> aedeagus, dorsal view <bold>D</bold> ditto, lateral view <bold>E</bold> gonocoxae <bold>F</bold> abdominal ventrite VIII, female <bold>G</bold> spermatheca.</p></caption><graphic xmlns:xlink="http://www.w3.org/1999/xlink" xlink:href="zookeys-1057-117-g006.jpg" position="float" orientation="portrait" xlink:type="simple" id="oo_582426.jpg"><uri content-type="original_file" xlink:type="simple">https://binary.pensoft.net/fig/582426</uri></graphic></fig></tp:treatment-sec><tp:treatment-sec sec-type="diagnosis" id="SECID0EHMAG"><title>Diagnosis.</title><p>Adults of <italic><tp:taxon-name><tp:taxon-name-part taxon-name-part-type="genus" reg="Furusawaia">Furusawaia</tp:taxon-name-part><tp:taxon-name-part taxon-name-part-type="species" reg="jungchani">jungchani</tp:taxon-name-part></tp:taxon-name></italic> sp. nov. are similar to those of <italic><tp:taxon-name><tp:taxon-name-part taxon-name-part-type="genus" reg="Furusawaia">F.</tp:taxon-name-part><tp:taxon-name-part taxon-name-part-type="species" reg="tahsiangi">tahsiangi</tp:taxon-name-part></tp:taxon-name></italic> sp. nov. in sharing straight median and posterior stripes on the elytra but differ by the wider median and posterior stripes (Fig. <xref ref-type="fig" rid="F5">5</xref>) (median and posterior stripes not so modified in <italic><tp:taxon-name><tp:taxon-name-part taxon-name-part-type="genus" reg="Furusawaia">F.</tp:taxon-name-part><tp:taxon-name-part taxon-name-part-type="species" reg="tahsiangi">tahsiangi</tp:taxon-name-part></tp:taxon-name></italic> sp. nov. (Fig. <xref ref-type="fig" rid="F10">10</xref>)); and strongly convex pronotum with reduced lateral margin at anterior angles (less convex pronotum with lateral margin at anterior angles in <italic><tp:taxon-name><tp:taxon-name-part taxon-name-part-type="genus" reg="Furusawaia">F.</tp:taxon-name-part><tp:taxon-name-part taxon-name-part-type="species" reg="tahsiangi">tahsiangi</tp:taxon-name-part></tp:taxon-name></italic> sp. nov.). In males of <italic><tp:taxon-name><tp:taxon-name-part taxon-name-part-type="genus" reg="Furusawaia">F.</tp:taxon-name-part><tp:taxon-name-part taxon-name-part-type="species" reg="jungchani">jungchani</tp:taxon-name-part></tp:taxon-name></italic> sp. nov., the aedeagus is strongly curved in lateral view (Fig. <xref ref-type="fig" rid="F6">6D</xref>) (moderately curved in <italic><tp:taxon-name><tp:taxon-name-part taxon-name-part-type="genus" reg="Furusawaia">F.</tp:taxon-name-part><tp:taxon-name-part taxon-name-part-type="species" reg="yosonis">yosonis</tp:taxon-name-part></tp:taxon-name></italic> (Fig. <xref ref-type="fig" rid="F15">15D</xref>), slightly curved in others (Figs <xref ref-type="fig" rid="F9">9F</xref>, <xref ref-type="fig" rid="F11">11D</xref>, <xref ref-type="fig" rid="F13">13D</xref>)); endophallic sclerite (Fig. <xref ref-type="fig" rid="F6">6C</xref>) similar to that of <italic><tp:taxon-name><tp:taxon-name-part taxon-name-part-type="genus" reg="Furusawaia">F.</tp:taxon-name-part><tp:taxon-name-part taxon-name-part-type="species" reg="yosonis">yosonis</tp:taxon-name-part></tp:taxon-name></italic> (Fig. <xref ref-type="fig" rid="F15">15C</xref>) with basal 2/3 wider and parallel-sided (only wider at middle in <italic><tp:taxon-name><tp:taxon-name-part taxon-name-part-type="genus" reg="Furusawaia">F.</tp:taxon-name-part><tp:taxon-name-part taxon-name-part-type="species" reg="lui">lui</tp:taxon-name-part></tp:taxon-name></italic> sp. nov. (Fig. <xref ref-type="fig" rid="F9">9C</xref>); basal 2/3 widened but basally narrowed, and strongly widened at middle in <italic><tp:taxon-name><tp:taxon-name-part taxon-name-part-type="genus" reg="Furusawaia">F.</tp:taxon-name-part><tp:taxon-name-part taxon-name-part-type="species" reg="tahsiangi">tahsiangi</tp:taxon-name-part></tp:taxon-name></italic> sp. nov. (Fig. <xref ref-type="fig" rid="F11">11C</xref>); basal 2/3 widened but basally and in basal 3/7 narrowed in <italic><tp:taxon-name><tp:taxon-name-part taxon-name-part-type="genus" reg="Furusawaia">F.</tp:taxon-name-part><tp:taxon-name-part taxon-name-part-type="species" reg="tsoui">tsoui</tp:taxon-name-part></tp:taxon-name></italic> sp. nov. Fig. <xref ref-type="fig" rid="F13">13C</xref>)). In females of <italic><tp:taxon-name><tp:taxon-name-part taxon-name-part-type="genus" reg="Furusawaia">F.</tp:taxon-name-part><tp:taxon-name-part taxon-name-part-type="species" reg="jungchani">jungchani</tp:taxon-name-part></tp:taxon-name></italic> sp. nov., the spermathecae (Fig. <xref ref-type="fig" rid="F6">6G</xref>) are similar to those of <italic><tp:taxon-name><tp:taxon-name-part taxon-name-part-type="genus" reg="Furusawaia">F.</tp:taxon-name-part><tp:taxon-name-part taxon-name-part-type="species" reg="yosonis">yosonis</tp:taxon-name-part></tp:taxon-name></italic> (Fig. <xref ref-type="fig" rid="F15">15G</xref>) with slightly swollen receptacle (moderately swollen receptacle in <italic><tp:taxon-name><tp:taxon-name-part taxon-name-part-type="genus" reg="Furusawaia">F.</tp:taxon-name-part><tp:taxon-name-part taxon-name-part-type="species" reg="lui">lui</tp:taxon-name-part></tp:taxon-name></italic> sp. nov. (Fig. <xref ref-type="fig" rid="F9">9I</xref>) and <italic><tp:taxon-name><tp:taxon-name-part taxon-name-part-type="genus" reg="Furusawaia">F.</tp:taxon-name-part><tp:taxon-name-part taxon-name-part-type="species" reg="tahsiangi">tahsiangi</tp:taxon-name-part></tp:taxon-name></italic> sp. nov. (Fig. <xref ref-type="fig" rid="F11">11F</xref>); strongly swollen receptacle in <italic><tp:taxon-name><tp:taxon-name-part taxon-name-part-type="genus" reg="Furusawaia">F.</tp:taxon-name-part><tp:taxon-name-part taxon-name-part-type="species" reg="tsoui">tsoui</tp:taxon-name-part></tp:taxon-name></italic> sp. nov. (Fig. <xref ref-type="fig" rid="F13">13G</xref>)) and apex undivided from sclerotized proximal duct (Fig. <xref ref-type="fig" rid="F6">6G</xref>) (apex truncate and divided from sclerotized proximal duct in <italic><tp:taxon-name><tp:taxon-name-part taxon-name-part-type="genus" reg="Furusawaia">F.</tp:taxon-name-part><tp:taxon-name-part taxon-name-part-type="species" reg="lui">lui</tp:taxon-name-part></tp:taxon-name></italic> sp. nov. (Fig. <xref ref-type="fig" rid="F9">9G, I</xref>) and <italic><tp:taxon-name><tp:taxon-name-part taxon-name-part-type="genus" reg="Furusawaia">F.</tp:taxon-name-part><tp:taxon-name-part taxon-name-part-type="species" reg="tahsiangi">tahsiangi</tp:taxon-name-part></tp:taxon-name></italic> sp. nov. (Fig. <xref ref-type="fig" rid="F11">11F</xref>)); abdominal ventrite VIII (Fig. <xref ref-type="fig" rid="F6">6F</xref>) similar to that of <italic><tp:taxon-name><tp:taxon-name-part taxon-name-part-type="genus" reg="Furusawaia">F.</tp:taxon-name-part><tp:taxon-name-part taxon-name-part-type="species" reg="lui">lui</tp:taxon-name-part></tp:taxon-name></italic> sp. nov. (Fig. <xref ref-type="fig" rid="F9">9H</xref>) with large, well sclerotized apex (membranous apex in <italic><tp:taxon-name><tp:taxon-name-part taxon-name-part-type="genus" reg="Furusawaia">F.</tp:taxon-name-part><tp:taxon-name-part taxon-name-part-type="species" reg="tsoui">tsoui</tp:taxon-name-part></tp:taxon-name></italic> sp. nov. (Fig. <xref ref-type="fig" rid="F13">13F</xref>) and <italic><tp:taxon-name><tp:taxon-name-part taxon-name-part-type="genus" reg="Furusawaia">F.</tp:taxon-name-part><tp:taxon-name-part taxon-name-part-type="species" reg="yosonis">yosonis</tp:taxon-name-part></tp:taxon-name></italic> (Fig. <xref ref-type="fig" rid="F15">15F</xref>); sclerotized and small apex in <italic><tp:taxon-name><tp:taxon-name-part taxon-name-part-type="genus" reg="Furusawaia">F.</tp:taxon-name-part><tp:taxon-name-part taxon-name-part-type="species" reg="tahsiangi">tahsiangi</tp:taxon-name-part></tp:taxon-name></italic> sp. nov. (Fig. <xref ref-type="fig" rid="F11">11G</xref>)); gonocoxae (Fig. <xref ref-type="fig" rid="F6">6E</xref>) similar to those of <italic><tp:taxon-name><tp:taxon-name-part taxon-name-part-type="genus" reg="Furusawaia">F.</tp:taxon-name-part><tp:taxon-name-part taxon-name-part-type="species" reg="tahsiangi">tahsiangi</tp:taxon-name-part></tp:taxon-name></italic> sp. nov. (Fig. <xref ref-type="fig" rid="F11">11E</xref>) and <italic><tp:taxon-name><tp:taxon-name-part taxon-name-part-type="genus" reg="Furusawaia">F.</tp:taxon-name-part><tp:taxon-name-part taxon-name-part-type="species" reg="tsoui">tsoui</tp:taxon-name-part></tp:taxon-name></italic> sp. nov. (Fig. <xref ref-type="fig" rid="F13">13E</xref>) with rounded apices (acute apices in <italic><tp:taxon-name><tp:taxon-name-part taxon-name-part-type="genus" reg="Furusawaia">F.</tp:taxon-name-part><tp:taxon-name-part taxon-name-part-type="species" reg="yosonis">yosonis</tp:taxon-name-part></tp:taxon-name></italic> (Fig. <xref ref-type="fig" rid="F15">15E</xref>)) and dense setae present only at apical area (dense setae present at apical and lateral area in <italic><tp:taxon-name><tp:taxon-name-part taxon-name-part-type="genus" reg="Furusawaia">F.</tp:taxon-name-part><tp:taxon-name-part taxon-name-part-type="species" reg="lui">lui</tp:taxon-name-part></tp:taxon-name></italic> sp. nov. (Fig. <xref ref-type="fig" rid="F9">9J</xref>)).</p></tp:treatment-sec><tp:treatment-sec sec-type="Food plants" id="SECID0EYYAG"><title>Food plants.</title><p><italic><tp:taxon-name><tp:taxon-name-part taxon-name-part-type="genus" reg="Stellaria">Stellaria</tp:taxon-name-part><tp:taxon-name-part taxon-name-part-type="species" reg="reticulivena">reticulivena</tp:taxon-name-part></tp:taxon-name></italic> Hayata (<tp:taxon-name><tp:taxon-name-part taxon-name-part-type="family">Caryophyllaceae</tp:taxon-name-part></tp:taxon-name>).</p></tp:treatment-sec><tp:treatment-sec sec-type="notes" id="SECID0EOZAG"><title>Biological notes.</title><p>All adults were found on forest trails during daytime (Fig. <xref ref-type="fig" rid="F3">3B</xref>).</p></tp:treatment-sec><tp:treatment-sec sec-type="distribution" id="SECID0EYZAG"><title>Distribution.</title><p>Only known from the type locality (Fig. <xref ref-type="fig" rid="F7">7</xref>).</p><fig id="F7" position="float" orientation="portrait"><object-id xmlns:xlink="http://www.w3.org/1999/xlink" content-type="doi" xlink:type="simple">10.3897/zookeys.1057.71451.figure7</object-id><object-id xmlns:xlink="http://www.w3.org/1999/xlink" content-type="arpha" xlink:type="simple">0C3F9B0E-A10F-5B38-B8D9-169213307E82</object-id><label>Figure 7.</label><caption><p>Distribution map of <italic><tp:taxon-name><tp:taxon-name-part taxon-name-part-type="genus" reg="Furusawaia">Furusawaia</tp:taxon-name-part></tp:taxon-name></italic> species inTaiwan, solid line: 1000 m, broken line: 2000 m, black areas: 3000 m. Key: Red Dots <italic><tp:taxon-name><tp:taxon-name-part taxon-name-part-type="genus" reg="Furusawaia">F.</tp:taxon-name-part><tp:taxon-name-part taxon-name-part-type="species" reg="lui">lui</tp:taxon-name-part></tp:taxon-name></italic> sp. nov. Blue Dots <italic><tp:taxon-name><tp:taxon-name-part taxon-name-part-type="genus" reg="Furusawaia">F.</tp:taxon-name-part><tp:taxon-name-part taxon-name-part-type="species" reg="yosonis">yosonis</tp:taxon-name-part></tp:taxon-name></italic> Chûjô Green Dots <italic><tp:taxon-name><tp:taxon-name-part taxon-name-part-type="genus" reg="Furusawaia">F.</tp:taxon-name-part><tp:taxon-name-part taxon-name-part-type="species" reg="tsoui">tsoui</tp:taxon-name-part></tp:taxon-name></italic> sp. nov. Yellow Dots <italic><tp:taxon-name><tp:taxon-name-part taxon-name-part-type="genus" reg="Furusawaia">F.</tp:taxon-name-part><tp:taxon-name-part taxon-name-part-type="species" reg="tahsiangi">tahsiangi</tp:taxon-name-part></tp:taxon-name></italic> sp. nov. Purple Dot <italic><tp:taxon-name><tp:taxon-name-part taxon-name-part-type="genus" reg="Furusawaia">F.</tp:taxon-name-part><tp:taxon-name-part taxon-name-part-type="species" reg="jungchani">jungchani</tp:taxon-name-part></tp:taxon-name></italic> sp. nov.</p></caption><graphic xmlns:xlink="http://www.w3.org/1999/xlink" xlink:href="zookeys-1057-117-g007.jpg" position="float" orientation="portrait" xlink:type="simple" id="oo_582427.jpg"><uri content-type="original_file" xlink:type="simple">https://binary.pensoft.net/fig/582427</uri></graphic></fig></tp:treatment-sec><tp:treatment-sec sec-type="etymology" id="SECID0EN3AG"><title>Etymology.</title><p>The species name is dedicated to Mr Jung-Chan Chen (<abbrev xmlns:xlink="http://www.w3.org/1999/xlink" xlink:title="Jung-Chan Chen" id="ABBRID0ET3AG" xlink:type="simple">陳榮章</abbrev>) who collected all specimens of this new species.</p></tp:treatment-sec><tp:treatment-sec><!--Section generated to contain objects referenced in tp:taxon-treatment.--><fig id="F3" position="float" orientation="portrait"><object-id xmlns:xlink="http://www.w3.org/1999/xlink" content-type="doi" xlink:type="simple">10.3897/zookeys.1057.71451.figure3</object-id><object-id xmlns:xlink="http://www.w3.org/1999/xlink" content-type="arpha" xlink:type="simple">CFE9CDBD-FA69-5351-8303-F47E07E82324</object-id><label>Figure 3.</label><caption><p>Field photographs of <italic><tp:taxon-name><tp:taxon-name-part taxon-name-part-type="genus" reg="Furusawaia">Furusawaia</tp:taxon-name-part></tp:taxon-name></italic> species <bold>A</bold> microhabitat for <italic><tp:taxon-name><tp:taxon-name-part taxon-name-part-type="genus" reg="Furusawaia">F.</tp:taxon-name-part><tp:taxon-name-part taxon-name-part-type="species" reg="lui">lui</tp:taxon-name-part></tp:taxon-name></italic> sp. nov. in Hsinpaiyang (新白楊) <bold>B</bold> adult of <italic><tp:taxon-name><tp:taxon-name-part taxon-name-part-type="genus" reg="Furusawaia">F.</tp:taxon-name-part><tp:taxon-name-part taxon-name-part-type="species" reg="jungchani">jungchani</tp:taxon-name-part></tp:taxon-name></italic> sp. nov. in the daytime, Huakang (<abbrev xmlns:xlink="http://www.w3.org/1999/xlink" xlink:title="Huakang" id="ABBRID0EFTAE" xlink:type="simple">華崗</abbrev>) <bold>C</bold> adult of <italic><tp:taxon-name><tp:taxon-name-part taxon-name-part-type="genus" reg="Furusawaia">F.</tp:taxon-name-part><tp:taxon-name-part taxon-name-part-type="species" reg="lui">lui</tp:taxon-name-part></tp:taxon-name></italic> sp. nov. in the daytime, Hsinpaiyang (新白楊) <bold>D</bold> adult of <italic><tp:taxon-name><tp:taxon-name-part taxon-name-part-type="genus" reg="Furusawaia">F.</tp:taxon-name-part><tp:taxon-name-part taxon-name-part-type="species" reg="lui">lui</tp:taxon-name-part></tp:taxon-name></italic> sp. nov. at night, Hsinpaiyang (新白楊) <bold>E</bold> adult of <italic><tp:taxon-name><tp:taxon-name-part taxon-name-part-type="genus" reg="Furusawaia">F.</tp:taxon-name-part><tp:taxon-name-part taxon-name-part-type="species" reg="tahsiangi">tahsiangi</tp:taxon-name-part></tp:taxon-name></italic> sp. nov. in the daytime, Hsuehshan (雪山) <bold>F</bold> adult of <italic><tp:taxon-name><tp:taxon-name-part taxon-name-part-type="genus" reg="Furusawaia">F.</tp:taxon-name-part><tp:taxon-name-part taxon-name-part-type="species" reg="tsoui">tsoui</tp:taxon-name-part></tp:taxon-name></italic> sp. nov. at night, Jianqing trail (見晴步道) <bold>G</bold> adult of <italic><tp:taxon-name><tp:taxon-name-part taxon-name-part-type="genus" reg="Furusawaia">F.</tp:taxon-name-part><tp:taxon-name-part taxon-name-part-type="species" reg="yosonis">yosonis</tp:taxon-name-part></tp:taxon-name></italic> at night, Alishan (阿里山) <bold>H</bold> adult of an undescribed species, Tianchi Lodge (天池山莊)</p></caption><graphic xmlns:xlink="http://www.w3.org/1999/xlink" xlink:href="zookeys-1057-117-g003.jpg" position="float" orientation="portrait" xlink:type="simple" id="oo_582423.jpg"><uri content-type="original_file" xlink:type="simple">https://binary.pensoft.net/fig/582423</uri></graphic></fig><fig id="F10" position="float" orientation="portrait"><object-id xmlns:xlink="http://www.w3.org/1999/xlink" content-type="doi" xlink:type="simple">10.3897/zookeys.1057.71451.figure10</object-id><object-id xmlns:xlink="http://www.w3.org/1999/xlink" content-type="arpha" xlink:type="simple">2FAF6B71-1AA8-59C7-8682-904CD02BFDED</object-id><label>Figure 10.</label><caption><p>Habitus, <italic><tp:taxon-name><tp:taxon-name-part taxon-name-part-type="genus" reg="Furusawaia">Furusawaia</tp:taxon-name-part><tp:taxon-name-part taxon-name-part-type="species" reg="tahsiangi">tahsiangi</tp:taxon-name-part></tp:taxon-name></italic> sp. nov. <bold>A</bold> male, dorsal view <bold>B</bold> ditto, ventral view <bold>C</bold> ditto, lateral view <bold>D</bold> female, dorsal view <bold>E</bold> ditto, ventral view <bold>F</bold> ditto, lateral view.</p></caption><graphic xmlns:xlink="http://www.w3.org/1999/xlink" xlink:href="zookeys-1057-117-g010.jpg" position="float" orientation="portrait" xlink:type="simple" id="oo_582430.jpg"><uri content-type="original_file" xlink:type="simple">https://binary.pensoft.net/fig/582430</uri></graphic></fig><fig id="F15" position="float" orientation="portrait"><object-id xmlns:xlink="http://www.w3.org/1999/xlink" content-type="doi" xlink:type="simple">10.3897/zookeys.1057.71451.figure15</object-id><object-id xmlns:xlink="http://www.w3.org/1999/xlink" content-type="arpha" xlink:type="simple">0D1DAA3D-F0E6-50E5-B311-AFA009E39673</object-id><label>Figure 15.</label><caption><p>Habitus, <italic><tp:taxon-name><tp:taxon-name-part taxon-name-part-type="genus" reg="Furusawaia">Furusawaia</tp:taxon-name-part><tp:taxon-name-part taxon-name-part-type="species" reg="yosonis">yosonis</tp:taxon-name-part></tp:taxon-name></italic> Chûjô <bold>A</bold> male, dorsal view <bold>B</bold> ditto, ventral view <bold>C</bold> ditto, lateral view <bold>D</bold> female, dorsal view <bold>E</bold> ditto, ventral view <bold>F</bold> ditto, lateral view.</p></caption><graphic xmlns:xlink="http://www.w3.org/1999/xlink" xlink:href="zookeys-1057-117-g015.jpg" position="float" orientation="portrait" xlink:type="simple" id="oo_582435.jpg"><uri content-type="original_file" xlink:type="simple">https://binary.pensoft.net/fig/582435</uri></graphic></fig><fig id="F9" position="float" orientation="portrait"><object-id xmlns:xlink="http://www.w3.org/1999/xlink" content-type="doi" xlink:type="simple">10.3897/zookeys.1057.71451.figure9</object-id><object-id xmlns:xlink="http://www.w3.org/1999/xlink" content-type="arpha" xlink:type="simple">775AE57C-DFEB-596C-96BD-D046EC4448BD</object-id><label>Figure 9.</label><caption><p>Diagnostic characters of <italic><tp:taxon-name><tp:taxon-name-part taxon-name-part-type="genus" reg="Furusawaia">Furusawaia</tp:taxon-name-part><tp:taxon-name-part taxon-name-part-type="species" reg="lui">lui</tp:taxon-name-part></tp:taxon-name></italic> sp. nov. <bold>A</bold> antenna, male, Hsiaofengkou (小風口) <bold>B</bold> antenna, female, Pilu (畢祿) <bold>C</bold> antenna, male, Hsinpaiyang (新白楊) <bold>D</bold> antenna, female, Pilu (碧綠) <bold>E</bold> aedeagus, dorsal view <bold>F</bold> ditto, lateral view <bold>G</bold> spermatheca <bold>H</bold> abdominal ventrite VIII, female <bold>I</bold> spermatheca, variation <bold>J</bold> gonocoxae.</p></caption><graphic xmlns:xlink="http://www.w3.org/1999/xlink" xlink:href="zookeys-1057-117-g009.jpg" position="float" orientation="portrait" xlink:type="simple" id="oo_582429.jpg"><uri content-type="original_file" xlink:type="simple">https://binary.pensoft.net/fig/582429</uri></graphic></fig><fig id="F11" position="float" orientation="portrait"><object-id xmlns:xlink="http://www.w3.org/1999/xlink" content-type="doi" xlink:type="simple">10.3897/zookeys.1057.71451.figure11</object-id><object-id xmlns:xlink="http://www.w3.org/1999/xlink" content-type="arpha" xlink:type="simple">14C00E9A-18BE-5584-BA27-AE45F893075A</object-id><label>Figure 11.</label><caption><p>Diagnostic characters of <italic><tp:taxon-name><tp:taxon-name-part taxon-name-part-type="genus" reg="Furusawaia">Furusawaia</tp:taxon-name-part><tp:taxon-name-part taxon-name-part-type="species" reg="tahsiangi">tahsiangi</tp:taxon-name-part></tp:taxon-name></italic> sp. nov. <bold>A</bold> antenna, male <bold>B</bold> antenna, female <bold>C</bold> aedeagus, dorsal view <bold>D</bold> ditto, lateral view <bold>E</bold> gonocoxae <bold>F</bold> spermatheca <bold>G</bold> abdominal ventrite VIII, female.</p></caption><graphic xmlns:xlink="http://www.w3.org/1999/xlink" xlink:href="zookeys-1057-117-g011.jpg" position="float" orientation="portrait" xlink:type="simple" id="oo_582431.jpg"><uri content-type="original_file" xlink:type="simple">https://binary.pensoft.net/fig/582431</uri></graphic></fig><fig id="F13" position="float" orientation="portrait"><object-id xmlns:xlink="http://www.w3.org/1999/xlink" content-type="doi" xlink:type="simple">10.3897/zookeys.1057.71451.figure13</object-id><object-id xmlns:xlink="http://www.w3.org/1999/xlink" content-type="arpha" xlink:type="simple">380EAC8D-CD33-593D-8BCB-772338E13EAE</object-id><label>Figure 13.</label><caption><p>Diagnostic characters of <italic><tp:taxon-name><tp:taxon-name-part taxon-name-part-type="genus" reg="Furusawaia">Furusawaia</tp:taxon-name-part><tp:taxon-name-part taxon-name-part-type="species" reg="tsoui">tsoui</tp:taxon-name-part></tp:taxon-name></italic> sp. nov. <bold>A</bold> antenna, male <bold>B</bold> antenna, female <bold>C</bold> aedeagus, dorsal view <bold>D</bold> ditto, lateral view <bold>E</bold> gonocoxae <bold>F</bold> abdominal ventrite VIII, female <bold>G</bold> spermatheca.</p></caption><graphic xmlns:xlink="http://www.w3.org/1999/xlink" xlink:href="zookeys-1057-117-g013.jpg" position="float" orientation="portrait" xlink:type="simple" id="oo_582433.jpg"><uri content-type="original_file" xlink:type="simple">https://binary.pensoft.net/fig/582433</uri></graphic></fig></tp:treatment-sec></tp:taxon-treatment>
