# Supplementary material for: Revision of the genus Furusawaia Chûjô, 1962 (Coleoptera, Chrysomelidae, Galerucinae)
Source: Zookeys. 2021 Aug 27;1057:117–48. doi: 10.3897/zookeys.1057.71451 (PMC8417024; doi:10.3897/zookeys.1057.71451)
Supplement: XML Treatment for Furusawaia lui [file zookeys.1057.71451-treatment5.xml]

<!DOCTYPE tp:taxon-treatment
  PUBLIC "-//TaxonX//DTD Taxonomic Treatment Publishing DTD v0 20100105//EN" "tax-treatment-NSO.dtd">
<tp:taxon-treatment xmlns:tp="http://www.plazi.org/taxpub"><tp:treatment-meta><kwd-group><label>Taxon classification</label><kwd><named-content xmlns:xlink="http://www.w3.org/1999/xlink" content-type="kingdom">Animalia</named-content></kwd><kwd><named-content xmlns:xlink="http://www.w3.org/1999/xlink" content-type="order">Coleoptera</named-content></kwd><kwd><named-content xmlns:xlink="http://www.w3.org/1999/xlink" content-type="family">Chrysomelidae</named-content></kwd></kwd-group><mixed-citation publication-type="journal"><person-group><name><surname>Lee</surname><given-names>Chi-Feng</given-names></name><name><surname>Bezděk</surname><given-names>Jan</given-names></name></person-group><article-title>Revision of the genus <italic><tp:taxon-name><tp:taxon-name-part taxon-name-part-type="genus" reg="Furusawaia">Furusawaia</tp:taxon-name-part></tp:taxon-name></italic> Chûjô, 1962 (<tp:taxon-name><tp:taxon-name-part taxon-name-part-type="order">Coleoptera</tp:taxon-name-part></tp:taxon-name>, <tp:taxon-name><tp:taxon-name-part taxon-name-part-type="family">Chrysomelidae</tp:taxon-name-part></tp:taxon-name>, <tp:taxon-name><tp:taxon-name-part taxon-name-part-type="subfamily">Galerucinae</tp:taxon-name-part></tp:taxon-name>)</article-title><source>Zookeys</source><day>27</day><month>8</month><year>2021</year><volume>1057</volume><fpage>117</fpage><lpage>148</lpage><pub-id pub-id-type="doi">10.3897/zookeys.1057.71451</pub-id></mixed-citation></tp:treatment-meta><tp:nomenclature><tp:taxon-name>
              <object-id xmlns:xlink="http://www.w3.org/1999/xlink" content-type="arpha" xlink:type="simple">EFAE11EF-E59D-5236-A02E-85BF99759A5E</object-id>
              <tp:taxon-name-part taxon-name-part-type="genus" reg="Furusawaia">Furusawaia</tp:taxon-name-part>
              <tp:taxon-name-part taxon-name-part-type="species" reg="lui">lui</tp:taxon-name-part>
              <object-id xmlns:xlink="http://www.w3.org/1999/xlink" content-type="zoobank" xlink:type="simple">http://zoobank.org/A03781BE-A4ED-49A4-A7E9-B2D2643C6657</object-id>
            </tp:taxon-name><tp:taxon-status xmlns:xlink="http://www.w3.org/1999/xlink" xlink:type="simple">sp. nov.</tp:taxon-status><xref ref-type="fig" rid="F1">Figs 1A, C, D</xref><xref ref-type="fig" rid="F8">, 8</xref><xref ref-type="fig" rid="F9">, 9</xref><tp:nomenclature-citation-list><tp:nomenclature-citation><tp:taxon-name>
                  <tp:taxon-name-part taxon-name-part-type="genus" reg="Furusawaia">Furusawaia</tp:taxon-name-part>
                  <tp:taxon-name-part taxon-name-part-type="species" reg="yosonis">yosonis</tp:taxon-name-part>
                </tp:taxon-name><comment>Chûjô, 1962: 108 (part).</comment></tp:nomenclature-citation></tp:nomenclature-citation-list></tp:nomenclature><tp:treatment-sec sec-type="Types (n = 21)" id="SECID0EY5AG"><title>Types (n = 21).</title><p><bold><italic>Holotype</italic></bold> ♂ (<named-content xmlns:xlink="http://www.w3.org/1999/xlink" content-type="dwc:institutional_code" xlink:type="simple">TARI</named-content>), Taiwan. Hualien: Pilu (碧綠), 27.IV.2018, leg. H.-F. Lu (陸錫峯). <bold><italic>Paratypes</italic></bold>. 1♀ (<named-content xmlns:xlink="http://www.w3.org/1999/xlink" content-type="dwc:institutional_code" xlink:type="simple">TARI</named-content>), same data as holotype; 1♀ (<named-content xmlns:xlink="http://www.w3.org/1999/xlink" content-type="dwc:institutional_code" xlink:type="simple">TARI</named-content>), same but with “25.V.2018”; 1♀ (<named-content xmlns:xlink="http://www.w3.org/1999/xlink" content-type="dwc:institutional_code" xlink:type="simple">TARI</named-content>), same but with “17.VI.2018”; 1♀ (<named-content xmlns:xlink="http://www.w3.org/1999/xlink" content-type="dwc:institutional_code" xlink:type="simple">TARI</named-content>), same but with “23.VI.2018”; Hualien: 1♂, 1♀ (<named-content xmlns:xlink="http://www.w3.org/1999/xlink" content-type="dwc:institutional_code" xlink:type="simple">TARI</named-content>), Hsiaofengkou (小風口), 11.V.2017, leg. C.-T. Yao (姚正得); 1♂ (<named-content xmlns:xlink="http://www.w3.org/1999/xlink" content-type="dwc:institutional_code" xlink:type="simple">TARI</named-content>), same but with “22.VI.2017”; 1♂ (<named-content xmlns:xlink="http://www.w3.org/1999/xlink" content-type="dwc:institutional_code" xlink:type="simple">TARI</named-content>), same locality, 2.VIII.2017, leg. 何彬宏 (B.-H. Ho); 1♂ (<named-content xmlns:xlink="http://www.w3.org/1999/xlink" content-type="dwc:institutional_code" xlink:type="simple">TARI</named-content>), Hsinpaiyang (新白楊), 18.V.2018, leg. H.-F. Lu; 1♂, 2♀♀ (<named-content xmlns:xlink="http://www.w3.org/1999/xlink" content-type="dwc:institutional_code" xlink:type="simple">TARI</named-content>), Karenko (= Hualien, 花蓮), 20.VII.-4.VIII.1919, leg. T. Okuni; Ilan: 1♀ (<named-content xmlns:xlink="http://www.w3.org/1999/xlink" content-type="dwc:institutional_code" xlink:type="simple">TARI</named-content>), Lankanshan (蘭坎山), 1.VII.2017, leg. P.-Y. Chen (陳柏彥); 1♂ (<abbrev xmlns:xlink="http://www.w3.org/1999/xlink" content-type="institution" xlink:title="Jan Bezděk collection, Brno, Czech Republic" id="ABBRID0E4ABG" xlink:type="simple">JBCB</abbrev>), Taipingshan (太平山), 19.VI.2008, leg. S.-F. Yu (余素芳); Nantou: 2♀♀ (<named-content xmlns:xlink="http://www.w3.org/1999/xlink" content-type="dwc:institutional_code" xlink:type="simple">TARI</named-content>), 820 Forest road (820 綠林道), 6.VII.2015, leg. T.-H. Lee (李大翔); Taichung: 1♂, 2♀ (<named-content xmlns:xlink="http://www.w3.org/1999/xlink" content-type="dwc:institutional_code" xlink:type="simple">TARI</named-content>), Pilu (畢祿), 7.VII.2015, leg. C.-F. Lee (李奇峯); 1♀ (<named-content xmlns:xlink="http://www.w3.org/1999/xlink" content-type="dwc:institutional_code" xlink:type="simple">TARI</named-content>), same locality, 2.VI.2016, leg. Y.-T. Chung (鍾奕霆).</p></tp:treatment-sec><tp:treatment-sec sec-type="description" id="SECID0ERBBG"><title>Description.</title><p>Length 8.4–9.3 mm, width 4.8–5.5 mm. Body color (Fig. <xref ref-type="fig" rid="F8">8</xref>) black, elytra with pink (yellow in dead specimens) stripes along basal and lateral margins, and suture, three transverse pink stripes at basal 1/4, middle, and apical 1/4 respectively, anterior stripe curved posteriorly and connected with basal stripe, median angular at middle and connected anteriorly with anterior stripe, posterior stripe angular at middle, basal stripe extending posteriorly from humeral calli and connected with anterior stripe. Antennae filiform in males (Fig. <xref ref-type="fig" rid="F9">9A</xref>), length ratios of antennomeres I–XI 1.0: 0.3: 0.4: 0.6: 0.5: 0.5: 0.5: 0.5: 0.4: 0.4: 0.5, length to width ratios of antennomeres I–XI 3.3: 1.4: 1.4: 2.1: 1.9: 1.8: 2.0: 1.9: 1.7: 1.7: 2.1; similar in females (Fig. <xref ref-type="fig" rid="F9">9B</xref>), length ratios of antennomeres I–XI 1.0: 0.3: 0.4: 0.5: 0.4: 0.4: 0.5: 0.4: 0.5: 0.4: 0.5, length to width ratios of antennomeres I–XI 3.2: 1.4: 1.8: 2.3: 2.2: 2.0: 2.1: 2.1: 2.2: 2.2: 2.6. Pronotum 1.8–1.9 × wider than long, disc strongly convex; smooth, without reticulate microsculpture; with punctures obsolete; with lateral impressions; lateral margins distinct including anterior angles, rounded and widest at apical 1/3; apical and basal margin straight; anterior angles strongly produced to a bulbous point. Elytra with rounded lateral margin, widest behind middle, 1.2–1.3 × longer than wide; disc smooth, with sparse, coarse punctures. Aedeagus (Fig. <xref ref-type="fig" rid="F9">9E, F</xref>) slender in dorsal view, 5.8 × longer than wide, parallel-sided, narrowed near apex, apex narrowly rounded; ostium large, membranous; slightly curved in lateral view; endophallic sclerite elongate, 0.4× as long as aedeagus, widened only at middle, one pair of short lateral expansions near apex, covered with fine setae. Only apices of gonocoxae (Fig. <xref ref-type="fig" rid="F9">9J</xref>) sclerotized, elongate, apex narrowly rounded, with extremely dense, short setae near apex. Ventrite VIII (Fig. <xref ref-type="fig" rid="F9">9G</xref>) with apex well sclerotized, several short setae along apical margin, spiculum short. Receptacle of spermatheca (Fig. <xref ref-type="fig" rid="F12">12G, I</xref>) moderately or slightly swollen, with apex truncate, undivided from pump; pump long and strongly curved; sclerotized proximal spermathecal duct separated from receptacle, short to moderately long.</p><fig id="F8" position="float" orientation="portrait"><object-id xmlns:xlink="http://www.w3.org/1999/xlink" content-type="doi" xlink:type="simple">10.3897/zookeys.1057.71451.figure8</object-id><object-id xmlns:xlink="http://www.w3.org/1999/xlink" content-type="arpha" xlink:type="simple">E267737F-DC07-545D-9AED-CE4888842BBF</object-id><label>Figure 8.</label><caption><p>Habitus, <italic><tp:taxon-name><tp:taxon-name-part taxon-name-part-type="genus" reg="Furusawaia">Furusawaia</tp:taxon-name-part><tp:taxon-name-part taxon-name-part-type="species" reg="lui">lui</tp:taxon-name-part></tp:taxon-name></italic> sp. nov. <bold>A</bold> male, dorsal view <bold>B</bold> ditto, ventral view <bold>C</bold> ditto, lateral view <bold>D</bold> female, dorsal view <bold>E</bold> ditto, ventral view <bold>F</bold> ditto, lateral view.</p></caption><graphic xmlns:xlink="http://www.w3.org/1999/xlink" xlink:href="zookeys-1057-117-g008.jpg" position="float" orientation="portrait" xlink:type="simple" id="oo_582428.jpg"><uri content-type="original_file" xlink:type="simple">https://binary.pensoft.net/fig/582428</uri></graphic></fig><fig id="F9" position="float" orientation="portrait"><object-id xmlns:xlink="http://www.w3.org/1999/xlink" content-type="doi" xlink:type="simple">10.3897/zookeys.1057.71451.figure9</object-id><object-id xmlns:xlink="http://www.w3.org/1999/xlink" content-type="arpha" xlink:type="simple">775AE57C-DFEB-596C-96BD-D046EC4448BD</object-id><label>Figure 9.</label><caption><p>Diagnostic characters of <italic><tp:taxon-name><tp:taxon-name-part taxon-name-part-type="genus" reg="Furusawaia">Furusawaia</tp:taxon-name-part><tp:taxon-name-part taxon-name-part-type="species" reg="lui">lui</tp:taxon-name-part></tp:taxon-name></italic> sp. nov. <bold>A</bold> antenna, male, Hsiaofengkou (小風口) <bold>B</bold> antenna, female, Pilu (畢祿) <bold>C</bold> antenna, male, Hsinpaiyang (新白楊) <bold>D</bold> antenna, female, Pilu (碧綠) <bold>E</bold> aedeagus, dorsal view <bold>F</bold> ditto, lateral view <bold>G</bold> spermatheca <bold>H</bold> abdominal ventrite VIII, female <bold>I</bold> spermatheca, variation <bold>J</bold> gonocoxae.</p></caption><graphic xmlns:xlink="http://www.w3.org/1999/xlink" xlink:href="zookeys-1057-117-g009.jpg" position="float" orientation="portrait" xlink:type="simple" id="oo_582429.jpg"><uri content-type="original_file" xlink:type="simple">https://binary.pensoft.net/fig/582429</uri></graphic></fig><fig id="F10" position="float" orientation="portrait"><object-id xmlns:xlink="http://www.w3.org/1999/xlink" content-type="doi" xlink:type="simple">10.3897/zookeys.1057.71451.figure10</object-id><object-id xmlns:xlink="http://www.w3.org/1999/xlink" content-type="arpha" xlink:type="simple">2FAF6B71-1AA8-59C7-8682-904CD02BFDED</object-id><label>Figure 10.</label><caption><p>Habitus, <italic><tp:taxon-name><tp:taxon-name-part taxon-name-part-type="genus" reg="Furusawaia">Furusawaia</tp:taxon-name-part><tp:taxon-name-part taxon-name-part-type="species" reg="tahsiangi">tahsiangi</tp:taxon-name-part></tp:taxon-name></italic> sp. nov. <bold>A</bold> male, dorsal view <bold>B</bold> ditto, ventral view <bold>C</bold> ditto, lateral view <bold>D</bold> female, dorsal view <bold>E</bold> ditto, ventral view <bold>F</bold> ditto, lateral view.</p></caption><graphic xmlns:xlink="http://www.w3.org/1999/xlink" xlink:href="zookeys-1057-117-g010.jpg" position="float" orientation="portrait" xlink:type="simple" id="oo_582430.jpg"><uri content-type="original_file" xlink:type="simple">https://binary.pensoft.net/fig/582430</uri></graphic></fig></tp:treatment-sec><tp:treatment-sec sec-type="variation" id="SECID0EHGBG"><title>Variations.</title><p>Populations in lower altitudes such as Pilu (碧綠, 2200 m) and Hsinpaiyang (新白楊, 1600 m) have more slender antennae, length ratios of antennomeres I–XI in males 1.0: 0.4: 0.5: 0.7: 0.5: 0.5: 0.6: 0.6: 0.6: 0.6: 0.5 (Fig. <xref ref-type="fig" rid="F9">9C</xref>), length to width ratios of antennomeres I–XI 2.9: 1.5: 1.6: 2.4: 2.1: 2.1: 2.1: 2.3: 2.2: 2.4: 2.9; similar in females (Fig. <xref ref-type="fig" rid="F9">9D</xref>), length ratios of antennomeres I–XI 1.0: 0.4: 0.5: 0.6: 0.6: 0.5: 0.5: 0.5: 0.5: 0.5: 0.6, length to width ratios of antennomeres I–XI 2.7: 1.6: 1.9: 2.6: 2.5: 2.4: 2.3: 2.4: 2.4: 2.5: 2.9. Northern populations, including specimens collected from Taipingshan and Lankanshan, have less convex pronota.</p></tp:treatment-sec><tp:treatment-sec sec-type="diagnosis" id="SECID0EVGBG"><title>Diagnosis.</title><p>Adults of <italic><tp:taxon-name><tp:taxon-name-part taxon-name-part-type="genus" reg="Furusawaia">Furusawaia</tp:taxon-name-part><tp:taxon-name-part taxon-name-part-type="species" reg="lui">lui</tp:taxon-name-part></tp:taxon-name></italic> sp. nov. are characterized by the longitudinal stripes connected between basal and anterior stripes, and anterior and median stripes (Fig. <xref ref-type="fig" rid="F8">8</xref>). In males of <italic><tp:taxon-name><tp:taxon-name-part taxon-name-part-type="genus" reg="Furusawaia">F.</tp:taxon-name-part><tp:taxon-name-part taxon-name-part-type="species" reg="lui">lui</tp:taxon-name-part></tp:taxon-name></italic> sp. nov., the aedeagus (Fig. <xref ref-type="fig" rid="F9">9F</xref>) is similar to that of <italic><tp:taxon-name><tp:taxon-name-part taxon-name-part-type="genus" reg="Furusawaia">F.</tp:taxon-name-part><tp:taxon-name-part taxon-name-part-type="species" reg="tahsiangi">tahsiangi</tp:taxon-name-part></tp:taxon-name></italic> sp. nov. (Fig. <xref ref-type="fig" rid="F11">11D</xref>) and <italic><tp:taxon-name><tp:taxon-name-part taxon-name-part-type="genus" reg="Furusawaia">F.</tp:taxon-name-part><tp:taxon-name-part taxon-name-part-type="species" reg="tsoui">tsoui</tp:taxon-name-part></tp:taxon-name></italic> sp. nov. (Fig. <xref ref-type="fig" rid="F13">13D</xref>), slightly curved in lateral view (strongly curved in <italic><tp:taxon-name><tp:taxon-name-part taxon-name-part-type="genus" reg="Furusawaia">F.</tp:taxon-name-part><tp:taxon-name-part taxon-name-part-type="species" reg="jungchani">jungchani</tp:taxon-name-part></tp:taxon-name></italic> sp. nov. (Fig. <xref ref-type="fig" rid="F6">6D</xref>), moderately curved in <italic><tp:taxon-name><tp:taxon-name-part taxon-name-part-type="genus" reg="Furusawaia">F.</tp:taxon-name-part><tp:taxon-name-part taxon-name-part-type="species" reg="yosonis">yosonis</tp:taxon-name-part></tp:taxon-name></italic> (Fig. <xref ref-type="fig" rid="F15">15D</xref>)); endophallic sclerite only widened at middle (Fig. <xref ref-type="fig" rid="F9">9E</xref>) (basal 2/3 widened and parallel-sided in <italic><tp:taxon-name><tp:taxon-name-part taxon-name-part-type="genus" reg="Furusawaia">F.</tp:taxon-name-part><tp:taxon-name-part taxon-name-part-type="species" reg="jungchani">jungchani</tp:taxon-name-part></tp:taxon-name></italic> sp. nov. (Fig. <xref ref-type="fig" rid="F6">6C</xref>) and <italic><tp:taxon-name><tp:taxon-name-part taxon-name-part-type="genus" reg="Furusawaia">F.</tp:taxon-name-part><tp:taxon-name-part taxon-name-part-type="species" reg="yosonis">yosonis</tp:taxon-name-part></tp:taxon-name></italic> (Fig. <xref ref-type="fig" rid="F15">15C</xref>), basal 2/3 widened but basally narrowed, and strongly widened at middle in <italic><tp:taxon-name><tp:taxon-name-part taxon-name-part-type="genus" reg="Furusawaia">F.</tp:taxon-name-part><tp:taxon-name-part taxon-name-part-type="species" reg="tahsiangi">tahsiangi</tp:taxon-name-part></tp:taxon-name></italic> sp. nov. (Fig. <xref ref-type="fig" rid="F11">11C</xref>); basal 2/3 widened but basally and at basal 3/7 narrowed in <italic><tp:taxon-name><tp:taxon-name-part taxon-name-part-type="genus" reg="Furusawaia">F.</tp:taxon-name-part><tp:taxon-name-part taxon-name-part-type="species" reg="tsoui">tsoui</tp:taxon-name-part></tp:taxon-name></italic> sp. nov. (Fig. <xref ref-type="fig" rid="F13">13C</xref>)). In females of <italic><tp:taxon-name><tp:taxon-name-part taxon-name-part-type="genus" reg="Furusawaia">Furusawaia</tp:taxon-name-part><tp:taxon-name-part taxon-name-part-type="species" reg="lui">lui</tp:taxon-name-part></tp:taxon-name></italic> sp. nov., the spermatheca (Fig. <xref ref-type="fig" rid="F9">9G, I</xref>) is similar to those of <italic><tp:taxon-name><tp:taxon-name-part taxon-name-part-type="genus" reg="Furusawaia">F.</tp:taxon-name-part><tp:taxon-name-part taxon-name-part-type="species" reg="tahsiangi">tahsiangi</tp:taxon-name-part></tp:taxon-name></italic> sp. nov. (Fig. <xref ref-type="fig" rid="F11">11F</xref>), <italic><tp:taxon-name><tp:taxon-name-part taxon-name-part-type="genus" reg="Furusawaia">F.</tp:taxon-name-part><tp:taxon-name-part taxon-name-part-type="species" reg="jungchani">jungchani</tp:taxon-name-part></tp:taxon-name></italic> sp. nov. (Fig. <xref ref-type="fig" rid="F6">6G</xref>), and <italic><tp:taxon-name><tp:taxon-name-part taxon-name-part-type="genus" reg="Furusawaia">F.</tp:taxon-name-part><tp:taxon-name-part taxon-name-part-type="species" reg="yosonis">yosonis</tp:taxon-name-part></tp:taxon-name></italic> (Fig. <xref ref-type="fig" rid="F15">15G</xref>) with moderately or slightly swollen receptacle (strongly swollen receptacle in <italic><tp:taxon-name><tp:taxon-name-part taxon-name-part-type="genus" reg="Furusawaia">F.</tp:taxon-name-part><tp:taxon-name-part taxon-name-part-type="species" reg="tsoui">tsoui</tp:taxon-name-part></tp:taxon-name></italic> sp. nov. (Fig. <xref ref-type="fig" rid="F13">13G</xref>)) and apex truncate and divided from sclerotized proximal duct (apex undivided from sclerotized proximal duct in <italic><tp:taxon-name><tp:taxon-name-part taxon-name-part-type="genus" reg="Furusawaia">F.</tp:taxon-name-part><tp:taxon-name-part taxon-name-part-type="species" reg="jungchani">jungchani</tp:taxon-name-part></tp:taxon-name></italic> sp. nov. (Fig. <xref ref-type="fig" rid="F6">6G</xref>), <italic><tp:taxon-name><tp:taxon-name-part taxon-name-part-type="genus" reg="Furusawaia">F.</tp:taxon-name-part><tp:taxon-name-part taxon-name-part-type="species" reg="tsoui">tsoui</tp:taxon-name-part></tp:taxon-name></italic> sp. nov. (Fig. <xref ref-type="fig" rid="F13">13G</xref>), and <italic><tp:taxon-name><tp:taxon-name-part taxon-name-part-type="genus" reg="Furusawaia">F.</tp:taxon-name-part><tp:taxon-name-part taxon-name-part-type="species" reg="yosonis">yosonis</tp:taxon-name-part></tp:taxon-name></italic> (Fig. <xref ref-type="fig" rid="F15">15G</xref>)); abdominal ventrite VIII (Fig. <xref ref-type="fig" rid="F9">9H</xref>) is similar to that of <italic><tp:taxon-name><tp:taxon-name-part taxon-name-part-type="genus" reg="Furusawaia">F.</tp:taxon-name-part><tp:taxon-name-part taxon-name-part-type="species" reg="jungchani">jungchani</tp:taxon-name-part></tp:taxon-name></italic> sp. nov. (Fig. <xref ref-type="fig" rid="F6">6F</xref>) with well sclerotized and large apex (membranous apex in <italic><tp:taxon-name><tp:taxon-name-part taxon-name-part-type="genus" reg="Furusawaia">F.</tp:taxon-name-part><tp:taxon-name-part taxon-name-part-type="species" reg="tsoui">tsoui</tp:taxon-name-part></tp:taxon-name></italic> sp. nov. (Fig. <xref ref-type="fig" rid="F13">13F</xref>) and <italic><tp:taxon-name><tp:taxon-name-part taxon-name-part-type="genus" reg="Furusawaia">F.</tp:taxon-name-part><tp:taxon-name-part taxon-name-part-type="species" reg="yosonis">yosonis</tp:taxon-name-part></tp:taxon-name></italic> (Fig. <xref ref-type="fig" rid="F15">15F</xref>); sclerotized and smaller apex in <italic><tp:taxon-name><tp:taxon-name-part taxon-name-part-type="genus" reg="Furusawaia">F.</tp:taxon-name-part><tp:taxon-name-part taxon-name-part-type="species" reg="tahsiangi">tahsiangi</tp:taxon-name-part></tp:taxon-name></italic> sp. nov. (Fig. <xref ref-type="fig" rid="F11">11G</xref>)); the gonocoxae (Fig. <xref ref-type="fig" rid="F9">9J</xref>) are similar in most Taiwanese species with rounded apices (pointed apices in <italic><tp:taxon-name><tp:taxon-name-part taxon-name-part-type="genus" reg="Furusawaia">F.</tp:taxon-name-part><tp:taxon-name-part taxon-name-part-type="species" reg="yosonis">yosonis</tp:taxon-name-part></tp:taxon-name></italic> (Fig. <xref ref-type="fig" rid="F15">15E</xref>)) but dense setae at apical and lateral areas (dense setae only at apical area in <italic><tp:taxon-name><tp:taxon-name-part taxon-name-part-type="genus" reg="Furusawaia">F.</tp:taxon-name-part><tp:taxon-name-part taxon-name-part-type="species" reg="jungchani">jungchani</tp:taxon-name-part></tp:taxon-name></italic> sp. nov. (Fig. <xref ref-type="fig" rid="F6">6E</xref>), <italic><tp:taxon-name><tp:taxon-name-part taxon-name-part-type="genus" reg="Furusawaia">F.</tp:taxon-name-part><tp:taxon-name-part taxon-name-part-type="species" reg="tahsiangi">tahsiangi</tp:taxon-name-part></tp:taxon-name></italic> sp. nov. (Fig. <xref ref-type="fig" rid="F11">11E</xref>), and <italic><tp:taxon-name><tp:taxon-name-part taxon-name-part-type="genus" reg="Furusawaia">F.</tp:taxon-name-part><tp:taxon-name-part taxon-name-part-type="species" reg="tsoui">tsoui</tp:taxon-name-part></tp:taxon-name></italic> sp. nov. (Fig. <xref ref-type="fig" rid="F13">13E</xref>)).</p><fig id="F11" position="float" orientation="portrait"><object-id xmlns:xlink="http://www.w3.org/1999/xlink" content-type="doi" xlink:type="simple">10.3897/zookeys.1057.71451.figure11</object-id><object-id xmlns:xlink="http://www.w3.org/1999/xlink" content-type="arpha" xlink:type="simple">14C00E9A-18BE-5584-BA27-AE45F893075A</object-id><label>Figure 11.</label><caption><p>Diagnostic characters of <italic><tp:taxon-name><tp:taxon-name-part taxon-name-part-type="genus" reg="Furusawaia">Furusawaia</tp:taxon-name-part><tp:taxon-name-part taxon-name-part-type="species" reg="tahsiangi">tahsiangi</tp:taxon-name-part></tp:taxon-name></italic> sp. nov. <bold>A</bold> antenna, male <bold>B</bold> antenna, female <bold>C</bold> aedeagus, dorsal view <bold>D</bold> ditto, lateral view <bold>E</bold> gonocoxae <bold>F</bold> spermatheca <bold>G</bold> abdominal ventrite VIII, female.</p></caption><graphic xmlns:xlink="http://www.w3.org/1999/xlink" xlink:href="zookeys-1057-117-g011.jpg" position="float" orientation="portrait" xlink:type="simple" id="oo_582431.jpg"><uri content-type="original_file" xlink:type="simple">https://binary.pensoft.net/fig/582431</uri></graphic></fig><fig id="F12" position="float" orientation="portrait"><object-id xmlns:xlink="http://www.w3.org/1999/xlink" content-type="doi" xlink:type="simple">10.3897/zookeys.1057.71451.figure12</object-id><object-id xmlns:xlink="http://www.w3.org/1999/xlink" content-type="arpha" xlink:type="simple">7780F3B1-EBEF-5A5C-ACB6-9FFEDD007085</object-id><label>Figure 12.</label><caption><p>Habitus, <italic><tp:taxon-name><tp:taxon-name-part taxon-name-part-type="genus" reg="Furusawaia">Furusawaia</tp:taxon-name-part><tp:taxon-name-part taxon-name-part-type="species" reg="tsoui">tsoui</tp:taxon-name-part></tp:taxon-name></italic> sp. nov. <bold>A</bold> male, dorsal view <bold>B</bold> ditto, ventral view <bold>C</bold> ditto, lateral view <bold>D</bold> female, dorsal view <bold>E</bold> ditto, ventral view <bold>F</bold> ditto, lateral view.</p></caption><graphic xmlns:xlink="http://www.w3.org/1999/xlink" xlink:href="zookeys-1057-117-g012.jpg" position="float" orientation="portrait" xlink:type="simple" id="oo_582432.jpg"><uri content-type="original_file" xlink:type="simple">https://binary.pensoft.net/fig/582432</uri></graphic></fig><fig id="F13" position="float" orientation="portrait"><object-id xmlns:xlink="http://www.w3.org/1999/xlink" content-type="doi" xlink:type="simple">10.3897/zookeys.1057.71451.figure13</object-id><object-id xmlns:xlink="http://www.w3.org/1999/xlink" content-type="arpha" xlink:type="simple">380EAC8D-CD33-593D-8BCB-772338E13EAE</object-id><label>Figure 13.</label><caption><p>Diagnostic characters of <italic><tp:taxon-name><tp:taxon-name-part taxon-name-part-type="genus" reg="Furusawaia">Furusawaia</tp:taxon-name-part><tp:taxon-name-part taxon-name-part-type="species" reg="tsoui">tsoui</tp:taxon-name-part></tp:taxon-name></italic> sp. nov. <bold>A</bold> antenna, male <bold>B</bold> antenna, female <bold>C</bold> aedeagus, dorsal view <bold>D</bold> ditto, lateral view <bold>E</bold> gonocoxae <bold>F</bold> abdominal ventrite VIII, female <bold>G</bold> spermatheca.</p></caption><graphic xmlns:xlink="http://www.w3.org/1999/xlink" xlink:href="zookeys-1057-117-g013.jpg" position="float" orientation="portrait" xlink:type="simple" id="oo_582433.jpg"><uri content-type="original_file" xlink:type="simple">https://binary.pensoft.net/fig/582433</uri></graphic></fig></tp:treatment-sec><tp:treatment-sec sec-type="remarks" id="SECID0E4WBG"><title>Remarks.</title><p>Three paratypes of <italic><tp:taxon-name><tp:taxon-name-part taxon-name-part-type="genus" reg="Furusawaia">Furusawaia</tp:taxon-name-part><tp:taxon-name-part taxon-name-part-type="species" reg="yosonis">yosonis</tp:taxon-name-part></tp:taxon-name></italic> labeled as “Formosa / Karenko (= Hualien, 花蓮), -19 / VII 20-VIII 4. / T. Okuni [p, w] // Para / Type [p, green letters, circle label with border // <tp:taxon-name><tp:taxon-name-part taxon-name-part-type="genus" reg="Furusawaia">Furusawaia</tp:taxon-name-part></tp:taxon-name> / <tp:taxon-name><tp:taxon-name-part taxon-name-part-type="genus" reg="Furusawaia"/><tp:taxon-name-part taxon-name-part-type="species" reg="yosonis">yosonis</tp:taxon-name-part></tp:taxon-name> / CHÛJÔ [h] / DET. M. CHUJO [p, w] // 1912 (♂), 1914 (♀), 2168 (♀) [p, w]” belong to this new species and are designated as paratypes.</p></tp:treatment-sec><tp:treatment-sec sec-type="Food plants" id="SECID0E4XBG"><title>Food plants.</title><p><italic><tp:taxon-name><tp:taxon-name-part taxon-name-part-type="genus" reg="Stellaria">Stellaria</tp:taxon-name-part><tp:taxon-name-part taxon-name-part-type="species" reg="media">media</tp:taxon-name-part></tp:taxon-name></italic> (L.) Vill (<tp:taxon-name><tp:taxon-name-part taxon-name-part-type="family">Caryophyllaceae</tp:taxon-name-part></tp:taxon-name>).</p></tp:treatment-sec><tp:treatment-sec sec-type="notes" id="SECID0ETYBG"><title>Biological notes.</title><p>Adults were active on forest trails during daytime at Hsinpaiyang (新白楊) (Fig. <xref ref-type="fig" rid="F3">3A, C</xref>), Pilu (碧綠), and Hsiaofengkou (小風口). They were nocturnal at Pilu (畢祿) (Fig. <xref ref-type="fig" rid="F3">3D</xref>).</p></tp:treatment-sec><tp:treatment-sec sec-type="distribution" id="SECID0EBZBG"><title>Distribution.</title><p>This new species is widespread between middle and high altitudes (above 1,500) in north and east Taiwan (Fig. <xref ref-type="fig" rid="F7">7</xref>). It is sympatric with <italic><tp:taxon-name><tp:taxon-name-part taxon-name-part-type="genus" reg="Furusawaia">F.</tp:taxon-name-part><tp:taxon-name-part taxon-name-part-type="species" reg="tsoui">tsoui</tp:taxon-name-part></tp:taxon-name></italic> sp. nov. in Taipingshan.</p></tp:treatment-sec><tp:treatment-sec sec-type="etymology" id="SECID0EWZBG"><title>Etymology.</title><p>The species name is dedicated to Mr Hsi-Feng Lu (陸錫峯), the member of <abbrev xmlns:xlink="http://www.w3.org/1999/xlink" xlink:title="Taiwan Chrysomelid Research Team" id="ABBRID0E3ZBG" xlink:type="simple">TCRT</abbrev> who collected most specimens of this new species.</p></tp:treatment-sec><tp:treatment-sec><!--Section generated to contain objects referenced in tp:taxon-treatment.--><fig id="F1" position="float" orientation="portrait"><object-id xmlns:xlink="http://www.w3.org/1999/xlink" content-type="doi" xlink:type="simple">10.3897/zookeys.1057.71451.figure1</object-id><object-id xmlns:xlink="http://www.w3.org/1999/xlink" content-type="arpha" xlink:type="simple">0827F24C-E94C-543F-9750-4718DB251B8A</object-id><label>Figure 1.</label><caption><p>Habitus, dorsal view <bold>A</bold><italic><tp:taxon-name><tp:taxon-name-part taxon-name-part-type="genus" reg="Himaplosonyx">Himaplosonyx</tp:taxon-name-part><tp:taxon-name-part taxon-name-part-type="species" reg="apterus">apterus</tp:taxon-name-part></tp:taxon-name></italic> Chen, holotype, female, front view <bold>B</bold> ditto, back view <bold>C</bold> same, labels <bold>D</bold><italic><tp:taxon-name><tp:taxon-name-part taxon-name-part-type="genus" reg="Neplogaleruca">Neplogaleruca</tp:taxon-name-part><tp:taxon-name-part taxon-name-part-type="species" reg="angustilineata">angustilineata</tp:taxon-name-part></tp:taxon-name></italic> Kimoto &amp; Takizawa, male <bold>E</bold><italic><tp:taxon-name><tp:taxon-name-part taxon-name-part-type="genus" reg="Capula">Capula</tp:taxon-name-part><tp:taxon-name-part taxon-name-part-type="species" reg="apicalis">apicalis</tp:taxon-name-part></tp:taxon-name></italic> Chen et al., male <bold>F</bold><italic><tp:taxon-name><tp:taxon-name-part taxon-name-part-type="genus" reg="Capula">C.</tp:taxon-name-part><tp:taxon-name-part taxon-name-part-type="species" reg="caudata">caudata</tp:taxon-name-part></tp:taxon-name></italic> Chen et al., female <bold>G</bold><italic><tp:taxon-name><tp:taxon-name-part taxon-name-part-type="genus" reg="Furusawaia">Furusawaia</tp:taxon-name-part><tp:taxon-name-part taxon-name-part-type="species" reg="continentalis">continentalis</tp:taxon-name-part></tp:taxon-name></italic> Lopatin, holotype, male <bold>H</bold><italic><tp:taxon-name><tp:taxon-name-part taxon-name-part-type="genus" reg="Furusawaia">F.</tp:taxon-name-part><tp:taxon-name-part taxon-name-part-type="species" reg="konstantinovi">konstantinovi</tp:taxon-name-part></tp:taxon-name></italic> (Lopatin), male <bold>I</bold> same species, female.</p></caption><graphic xmlns:xlink="http://www.w3.org/1999/xlink" xlink:href="zookeys-1057-117-g001.jpg" position="float" orientation="portrait" xlink:type="simple" id="oo_582421.jpg"><uri content-type="original_file" xlink:type="simple">https://binary.pensoft.net/fig/582421</uri></graphic></fig><fig id="F6" position="float" orientation="portrait"><object-id xmlns:xlink="http://www.w3.org/1999/xlink" content-type="doi" xlink:type="simple">10.3897/zookeys.1057.71451.figure6</object-id><object-id xmlns:xlink="http://www.w3.org/1999/xlink" content-type="arpha" xlink:type="simple">F11C1E95-12A4-567E-B681-6EC67BFB1040</object-id><label>Figure 6.</label><caption><p>Diagnostic characters of <italic><tp:taxon-name><tp:taxon-name-part taxon-name-part-type="genus" reg="Furusawaia">Furusawaia</tp:taxon-name-part><tp:taxon-name-part taxon-name-part-type="species" reg="jungchani">jungchani</tp:taxon-name-part></tp:taxon-name></italic> sp. nov. <bold>A</bold> antenna, male <bold>B</bold> antenna, female <bold>C</bold> aedeagus, dorsal view <bold>D</bold> ditto, lateral view <bold>E</bold> gonocoxae <bold>F</bold> abdominal ventrite VIII, female <bold>G</bold> spermatheca.</p></caption><graphic xmlns:xlink="http://www.w3.org/1999/xlink" xlink:href="zookeys-1057-117-g006.jpg" position="float" orientation="portrait" xlink:type="simple" id="oo_582426.jpg"><uri content-type="original_file" xlink:type="simple">https://binary.pensoft.net/fig/582426</uri></graphic></fig><fig id="F15" position="float" orientation="portrait"><object-id xmlns:xlink="http://www.w3.org/1999/xlink" content-type="doi" xlink:type="simple">10.3897/zookeys.1057.71451.figure15</object-id><object-id xmlns:xlink="http://www.w3.org/1999/xlink" content-type="arpha" xlink:type="simple">0D1DAA3D-F0E6-50E5-B311-AFA009E39673</object-id><label>Figure 15.</label><caption><p>Habitus, <italic><tp:taxon-name><tp:taxon-name-part taxon-name-part-type="genus" reg="Furusawaia">Furusawaia</tp:taxon-name-part><tp:taxon-name-part taxon-name-part-type="species" reg="yosonis">yosonis</tp:taxon-name-part></tp:taxon-name></italic> Chûjô <bold>A</bold> male, dorsal view <bold>B</bold> ditto, ventral view <bold>C</bold> ditto, lateral view <bold>D</bold> female, dorsal view <bold>E</bold> ditto, ventral view <bold>F</bold> ditto, lateral view.</p></caption><graphic xmlns:xlink="http://www.w3.org/1999/xlink" xlink:href="zookeys-1057-117-g015.jpg" position="float" orientation="portrait" xlink:type="simple" id="oo_582435.jpg"><uri content-type="original_file" xlink:type="simple">https://binary.pensoft.net/fig/582435</uri></graphic></fig><fig id="F3" position="float" orientation="portrait"><object-id xmlns:xlink="http://www.w3.org/1999/xlink" content-type="doi" xlink:type="simple">10.3897/zookeys.1057.71451.figure3</object-id><object-id xmlns:xlink="http://www.w3.org/1999/xlink" content-type="arpha" xlink:type="simple">CFE9CDBD-FA69-5351-8303-F47E07E82324</object-id><label>Figure 3.</label><caption><p>Field photographs of <italic><tp:taxon-name><tp:taxon-name-part taxon-name-part-type="genus" reg="Furusawaia">Furusawaia</tp:taxon-name-part></tp:taxon-name></italic> species <bold>A</bold> microhabitat for <italic><tp:taxon-name><tp:taxon-name-part taxon-name-part-type="genus" reg="Furusawaia">F.</tp:taxon-name-part><tp:taxon-name-part taxon-name-part-type="species" reg="lui">lui</tp:taxon-name-part></tp:taxon-name></italic> sp. nov. in Hsinpaiyang (新白楊) <bold>B</bold> adult of <italic><tp:taxon-name><tp:taxon-name-part taxon-name-part-type="genus" reg="Furusawaia">F.</tp:taxon-name-part><tp:taxon-name-part taxon-name-part-type="species" reg="jungchani">jungchani</tp:taxon-name-part></tp:taxon-name></italic> sp. nov. in the daytime, Huakang (<abbrev xmlns:xlink="http://www.w3.org/1999/xlink" xlink:title="Huakang" id="ABBRID0EFTAE" xlink:type="simple">華崗</abbrev>) <bold>C</bold> adult of <italic><tp:taxon-name><tp:taxon-name-part taxon-name-part-type="genus" reg="Furusawaia">F.</tp:taxon-name-part><tp:taxon-name-part taxon-name-part-type="species" reg="lui">lui</tp:taxon-name-part></tp:taxon-name></italic> sp. nov. in the daytime, Hsinpaiyang (新白楊) <bold>D</bold> adult of <italic><tp:taxon-name><tp:taxon-name-part taxon-name-part-type="genus" reg="Furusawaia">F.</tp:taxon-name-part><tp:taxon-name-part taxon-name-part-type="species" reg="lui">lui</tp:taxon-name-part></tp:taxon-name></italic> sp. nov. at night, Hsinpaiyang (新白楊) <bold>E</bold> adult of <italic><tp:taxon-name><tp:taxon-name-part taxon-name-part-type="genus" reg="Furusawaia">F.</tp:taxon-name-part><tp:taxon-name-part taxon-name-part-type="species" reg="tahsiangi">tahsiangi</tp:taxon-name-part></tp:taxon-name></italic> sp. nov. in the daytime, Hsuehshan (雪山) <bold>F</bold> adult of <italic><tp:taxon-name><tp:taxon-name-part taxon-name-part-type="genus" reg="Furusawaia">F.</tp:taxon-name-part><tp:taxon-name-part taxon-name-part-type="species" reg="tsoui">tsoui</tp:taxon-name-part></tp:taxon-name></italic> sp. nov. at night, Jianqing trail (見晴步道) <bold>G</bold> adult of <italic><tp:taxon-name><tp:taxon-name-part taxon-name-part-type="genus" reg="Furusawaia">F.</tp:taxon-name-part><tp:taxon-name-part taxon-name-part-type="species" reg="yosonis">yosonis</tp:taxon-name-part></tp:taxon-name></italic> at night, Alishan (阿里山) <bold>H</bold> adult of an undescribed species, Tianchi Lodge (天池山莊)</p></caption><graphic xmlns:xlink="http://www.w3.org/1999/xlink" xlink:href="zookeys-1057-117-g003.jpg" position="float" orientation="portrait" xlink:type="simple" id="oo_582423.jpg"><uri content-type="original_file" xlink:type="simple">https://binary.pensoft.net/fig/582423</uri></graphic></fig><fig id="F7" position="float" orientation="portrait"><object-id xmlns:xlink="http://www.w3.org/1999/xlink" content-type="doi" xlink:type="simple">10.3897/zookeys.1057.71451.figure7</object-id><object-id xmlns:xlink="http://www.w3.org/1999/xlink" content-type="arpha" xlink:type="simple">0C3F9B0E-A10F-5B38-B8D9-169213307E82</object-id><label>Figure 7.</label><caption><p>Distribution map of <italic><tp:taxon-name><tp:taxon-name-part taxon-name-part-type="genus" reg="Furusawaia">Furusawaia</tp:taxon-name-part></tp:taxon-name></italic> species inTaiwan, solid line: 1000 m, broken line: 2000 m, black areas: 3000 m. Key: Red Dots <italic><tp:taxon-name><tp:taxon-name-part taxon-name-part-type="genus" reg="Furusawaia">F.</tp:taxon-name-part><tp:taxon-name-part taxon-name-part-type="species" reg="lui">lui</tp:taxon-name-part></tp:taxon-name></italic> sp. nov. Blue Dots <italic><tp:taxon-name><tp:taxon-name-part taxon-name-part-type="genus" reg="Furusawaia">F.</tp:taxon-name-part><tp:taxon-name-part taxon-name-part-type="species" reg="yosonis">yosonis</tp:taxon-name-part></tp:taxon-name></italic> Chûjô Green Dots <italic><tp:taxon-name><tp:taxon-name-part taxon-name-part-type="genus" reg="Furusawaia">F.</tp:taxon-name-part><tp:taxon-name-part taxon-name-part-type="species" reg="tsoui">tsoui</tp:taxon-name-part></tp:taxon-name></italic> sp. nov. Yellow Dots <italic><tp:taxon-name><tp:taxon-name-part taxon-name-part-type="genus" reg="Furusawaia">F.</tp:taxon-name-part><tp:taxon-name-part taxon-name-part-type="species" reg="tahsiangi">tahsiangi</tp:taxon-name-part></tp:taxon-name></italic> sp. nov. Purple Dot <italic><tp:taxon-name><tp:taxon-name-part taxon-name-part-type="genus" reg="Furusawaia">F.</tp:taxon-name-part><tp:taxon-name-part taxon-name-part-type="species" reg="jungchani">jungchani</tp:taxon-name-part></tp:taxon-name></italic> sp. nov.</p></caption><graphic xmlns:xlink="http://www.w3.org/1999/xlink" xlink:href="zookeys-1057-117-g007.jpg" position="float" orientation="portrait" xlink:type="simple" id="oo_582427.jpg"><uri content-type="original_file" xlink:type="simple">https://binary.pensoft.net/fig/582427</uri></graphic></fig></tp:treatment-sec></tp:taxon-treatment>
