# Supplementary material for: Revision of the genus Furusawaia Chûjô, 1962 (Coleoptera, Chrysomelidae, Galerucinae)
Source: Zookeys. 2021 Aug 27;1057:117–48. doi: 10.3897/zookeys.1057.71451 (PMC8417024; doi:10.3897/zookeys.1057.71451)
Supplement: XML Treatment for Furusawaia tahsiangi [file zookeys.1057.71451-treatment6.xml]

<!DOCTYPE tp:taxon-treatment
  PUBLIC "-//TaxonX//DTD Taxonomic Treatment Publishing DTD v0 20100105//EN" "tax-treatment-NSO.dtd">
<tp:taxon-treatment xmlns:tp="http://www.plazi.org/taxpub"><tp:treatment-meta><kwd-group><label>Taxon classification</label><kwd><named-content xmlns:xlink="http://www.w3.org/1999/xlink" content-type="kingdom">Animalia</named-content></kwd><kwd><named-content xmlns:xlink="http://www.w3.org/1999/xlink" content-type="order">Coleoptera</named-content></kwd><kwd><named-content xmlns:xlink="http://www.w3.org/1999/xlink" content-type="family">Chrysomelidae</named-content></kwd></kwd-group><mixed-citation publication-type="journal"><person-group><name><surname>Lee</surname><given-names>Chi-Feng</given-names></name><name><surname>Bezděk</surname><given-names>Jan</given-names></name></person-group><article-title>Revision of the genus <italic><tp:taxon-name><tp:taxon-name-part taxon-name-part-type="genus" reg="Furusawaia">Furusawaia</tp:taxon-name-part></tp:taxon-name></italic> Chûjô, 1962 (<tp:taxon-name><tp:taxon-name-part taxon-name-part-type="order">Coleoptera</tp:taxon-name-part></tp:taxon-name>, <tp:taxon-name><tp:taxon-name-part taxon-name-part-type="family">Chrysomelidae</tp:taxon-name-part></tp:taxon-name>, <tp:taxon-name><tp:taxon-name-part taxon-name-part-type="subfamily">Galerucinae</tp:taxon-name-part></tp:taxon-name>)</article-title><source>Zookeys</source><day>27</day><month>8</month><year>2021</year><volume>1057</volume><fpage>117</fpage><lpage>148</lpage><pub-id pub-id-type="doi">10.3897/zookeys.1057.71451</pub-id></mixed-citation></tp:treatment-meta><tp:nomenclature><tp:taxon-name>
              <object-id xmlns:xlink="http://www.w3.org/1999/xlink" content-type="arpha" xlink:type="simple">3A4B4D75-D8E2-5491-8EE9-44280D1C1611</object-id>
              <tp:taxon-name-part taxon-name-part-type="genus" reg="Furusawaia">Furusawaia</tp:taxon-name-part>
              <tp:taxon-name-part taxon-name-part-type="species" reg="tahsiangi">tahsiangi</tp:taxon-name-part>
              <object-id xmlns:xlink="http://www.w3.org/1999/xlink" content-type="zoobank" xlink:type="simple">http://zoobank.org/17C8C5CC-7C9C-4EC7-B3AA-7266AD638AFB</object-id>
            </tp:taxon-name><tp:taxon-status xmlns:xlink="http://www.w3.org/1999/xlink" xlink:type="simple">sp. nov.</tp:taxon-status><xref ref-type="fig" rid="F3">Figs 3E</xref><xref ref-type="fig" rid="F10">, 10</xref><xref ref-type="fig" rid="F11">, 11</xref><tp:nomenclature-citation-list><tp:nomenclature-citation><tp:taxon-name>
                  <tp:taxon-name-part taxon-name-part-type="genus" reg="Furusawaia">Furusawaia</tp:taxon-name-part>
                  <tp:taxon-name-part taxon-name-part-type="species" reg="yosonis">yosonis</tp:taxon-name-part>
                </tp:taxon-name><comment>Chûjô, 1962: 108 (part).</comment></tp:nomenclature-citation></tp:nomenclature-citation-list></tp:nomenclature><tp:treatment-sec sec-type="Types (n = 17)" id="SECID0EB3BG"><title>Types (n = 17).</title><p><bold><italic>Holotype</italic></bold> ♂ (<named-content xmlns:xlink="http://www.w3.org/1999/xlink" content-type="dwc:institutional_code" xlink:type="simple">TARI</named-content>), Taiwan. Taichung: Tahsuehshan (大雪山), 7.VI.2010, leg. T.-H. Lee (李大翔). <bold><italic>Paratypes</italic>.</bold> 1♀, same data as holotype; Hsinchu: 1♀ (<named-content xmlns:xlink="http://www.w3.org/1999/xlink" content-type="dwc:institutional_code" xlink:type="simple">TARI</named-content>), Kuanwu (觀霧), 4.IV.2017, leg. C.-Y. Chuang (莊靜宜); Ilan: 1♂, 1♀ (<named-content xmlns:xlink="http://www.w3.org/1999/xlink" content-type="dwc:institutional_code" xlink:type="simple">TARI</named-content>), Siyuanyakou (思源啞口), 30.III.2015, leg. P.-H. Ko (<abbrev xmlns:xlink="http://www.w3.org/1999/xlink" xlink:title="Pin-Hsun Ko" id="ABBRID0E63BG" xlink:type="simple">柯品薰</abbrev>); Miaoli: 1♂ (<named-content xmlns:xlink="http://www.w3.org/1999/xlink" content-type="dwc:institutional_code" xlink:type="simple">TARI</named-content>), Kueishan (檜山), 27.VII.2020, leg. S.-F. Yu (余素芳); Taichung: 1♂, 1♀ (<named-content xmlns:xlink="http://www.w3.org/1999/xlink" content-type="dwc:institutional_code" xlink:type="simple">TARI</named-content>), Hsuehshan (雪山), 1.IV.2010, leg. W.-B. Yeh (葉文斌); 1♀ (<named-content xmlns:xlink="http://www.w3.org/1999/xlink" content-type="dwc:institutional_code" xlink:type="simple">TARI</named-content>), same locality, 10.VI.2010, leg. P.-L. Tian (田佩玲); 1♂ (<named-content xmlns:xlink="http://www.w3.org/1999/xlink" content-type="dwc:institutional_code" xlink:type="simple">TARI</named-content>), same locality, 1.V.2012, leg. J.-C. Chen (<abbrev xmlns:xlink="http://www.w3.org/1999/xlink" xlink:title="Jung-Chan Chen" id="ABBRID0EX4BG" xlink:type="simple">陳榮章</abbrev>); 1♀ (<named-content xmlns:xlink="http://www.w3.org/1999/xlink" content-type="dwc:institutional_code" xlink:type="simple">TARI</named-content>), same locality, 1.V.2012, leg. T.-H. Lee (李大翔); 1♂ (<named-content xmlns:xlink="http://www.w3.org/1999/xlink" content-type="dwc:institutional_code" xlink:type="simple">TARI</named-content>), same locality, 8.V.2015, leg. C.-Y. Hsu (許志遠); 1♂, 1♀ (<named-content xmlns:xlink="http://www.w3.org/1999/xlink" content-type="dwc:institutional_code" xlink:type="simple">TARI</named-content>), same but with “24.IV.2019; 1♀ (<named-content xmlns:xlink="http://www.w3.org/1999/xlink" content-type="dwc:institutional_code" xlink:type="simple">TARI</named-content>), same locality, 20.IV2021, leg. W.-J. Chien (簡畹融); 1♂ (<named-content xmlns:xlink="http://www.w3.org/1999/xlink" content-type="dwc:institutional_code" xlink:type="simple">TARI</named-content>), Hassenzan (= Pahsienshan, 八仙山), 6.VI.1942, leg. A. Mutuura; 1♂ (<named-content xmlns:xlink="http://www.w3.org/1999/xlink" content-type="dwc:institutional_code" xlink:type="simple">TARI</named-content>), Tsuichih (翠池), 1.V.2012, leg. F.-S. Huang (黃福盛).</p></tp:treatment-sec><tp:treatment-sec sec-type="description" id="SECID0EZ5BG"><title>Description.</title><p>Length 7.9–8.9 mm, width 4.5–5.5 mm. Body color (Fig. <xref ref-type="fig" rid="F10">10</xref>) black, elytra with orange stripes along basal and lateral margins, and suture, three transverse orange stripes at basal 1/4, middle, and apical 1/4 respectively, anterior and middle transverse stripes straight, posterior transverse stripe curved slightly anteriorly. Antennae filiform in males (Fig. <xref ref-type="fig" rid="F11">11A</xref>), length ratios of antennomeres I–XI 1.0: 0.4: 0.5: 0.6: 0.5: 0.5: 0.6: 0.5: 0.5: 0.5: 0.6, length to width ratios of antennomeres I–XI 2.9: 1.5: 1.7: 2.1: 1.8: 1.9: 2.3: 2.1: 2.0: 2.0: 2.3; similar in females (Fig. <xref ref-type="fig" rid="F11">11B</xref>), length ratios of antennomeres I–XI 1.0: 0.4: 0.5: 0.6: 0.5: 0.5: 0.5: 0.5: 0.5: 0.5: 0.6, length to width ratios of antennomeres I–XI 2.6: 1.5: 1.6: 2.3: 1.8: 2.0: 1.9: 1.7: 1.7: 1.7: 2.2. Pronotum 1.6–1.7 × wider than long, disc slightly convex; smooth, without reticulate microsculpture; with punctures obsolete, with lateral impressions reduced; lateral margins distinct, including anterior angles, rounded and widest at apical 1/3; apical and basal margin straight; anterior angles strongly produced to a bulbous point. Elytra with rounded lateral margin, widest behind middle, 1.2–1.3 × longer than wide; disc smooth, without reticulate microsculpture; and with sparse, coarse punctures. Aedeagus (Fig. <xref ref-type="fig" rid="F11">11C, D</xref>) slender in dorsal view, 5.5 × longer than wide, parallel-sided, narrowed near apex, apex narrowly rounded; ostium large, membranous; slightly curved in lateral view; endophallic sclerite elongate, 0.5 × as long as aedeagus, basal 2/3 widened but basally narrowed, strongly widened at middle, one pair of short lateral expansions near apex, covered with fine setae. Only apices of gonocoxae (Fig. <xref ref-type="fig" rid="F11">11E</xref>) sclerotized, elongate, apex narrowly rounded, with dense long setae near apices. Ventrite VIII (Fig. <xref ref-type="fig" rid="F11">11G</xref>) with apex well sclerotized and small, several short setae along apical margin, spiculum long. Receptacle of spermatheca (Fig. <xref ref-type="fig" rid="F11">11F</xref>) moderately swollen, undivided from pump, apex truncate; pump long and strongly curved; sclerotized proximal spermathecal duct separated from receptacle, short.</p></tp:treatment-sec><tp:treatment-sec sec-type="diagnosis" id="SECID0E26BG"><title>Diagnosis.</title><p>Adults of <italic><tp:taxon-name><tp:taxon-name-part taxon-name-part-type="genus" reg="Furusawaia">Furusawaia</tp:taxon-name-part><tp:taxon-name-part taxon-name-part-type="species" reg="tahsiangi">tahsiangi</tp:taxon-name-part></tp:taxon-name></italic> sp. nov. are similar to those of <italic><tp:taxon-name><tp:taxon-name-part taxon-name-part-type="genus" reg="Furusawaia">F.</tp:taxon-name-part><tp:taxon-name-part taxon-name-part-type="species" reg="jungchani">jungchani</tp:taxon-name-part></tp:taxon-name></italic> sp. nov. based on the straight anterior and median stripes on the elytra but they differ in the having narrower median and posterior stripes (Fig. <xref ref-type="fig" rid="F10">10</xref>) (wider median and posterior stripes in <italic><tp:taxon-name><tp:taxon-name-part taxon-name-part-type="genus" reg="Furusawaia">F.</tp:taxon-name-part><tp:taxon-name-part taxon-name-part-type="species" reg="jungchani">jungchani</tp:taxon-name-part></tp:taxon-name></italic> sp. nov.(Fig. <xref ref-type="fig" rid="F5">5</xref>)); and less convex pronotum with lateral margin at anterior angles (strongly convex pronotum with reduced lateral margin at anterior angles in <italic><tp:taxon-name><tp:taxon-name-part taxon-name-part-type="genus" reg="Furusawaia">F.</tp:taxon-name-part><tp:taxon-name-part taxon-name-part-type="species" reg="jungchani">jungchani</tp:taxon-name-part></tp:taxon-name></italic> sp. nov.). In males of <italic><tp:taxon-name><tp:taxon-name-part taxon-name-part-type="genus" reg="Furusawaia">F.</tp:taxon-name-part><tp:taxon-name-part taxon-name-part-type="species" reg="tahsiangi">tahsiangi</tp:taxon-name-part></tp:taxon-name></italic> sp. nov., the aedeagus (Fig. <xref ref-type="fig" rid="F11">11D</xref>) is similar to those of <italic><tp:taxon-name><tp:taxon-name-part taxon-name-part-type="genus" reg="Furusawaia">F.</tp:taxon-name-part><tp:taxon-name-part taxon-name-part-type="species" reg="lui">lui</tp:taxon-name-part></tp:taxon-name></italic> sp. nov. (Fig. <xref ref-type="fig" rid="F9">9F</xref>) and <italic><tp:taxon-name><tp:taxon-name-part taxon-name-part-type="genus" reg="Furusawaia">F.</tp:taxon-name-part><tp:taxon-name-part taxon-name-part-type="species" reg="tsoui">tsoui</tp:taxon-name-part></tp:taxon-name></italic> sp. nov. (Fig. <xref ref-type="fig" rid="F13">13D</xref>), slightly curved in lateral view (strongly curved in <italic><tp:taxon-name><tp:taxon-name-part taxon-name-part-type="genus" reg="Furusawaia">F.</tp:taxon-name-part><tp:taxon-name-part taxon-name-part-type="species" reg="jungchani">jungchani</tp:taxon-name-part></tp:taxon-name></italic> sp. nov. (Fig. <xref ref-type="fig" rid="F6">6D</xref>), moderately curved in <italic><tp:taxon-name><tp:taxon-name-part taxon-name-part-type="genus" reg="Furusawaia">F.</tp:taxon-name-part><tp:taxon-name-part taxon-name-part-type="species" reg="yosonis">yosonis</tp:taxon-name-part></tp:taxon-name></italic> (Fig. <xref ref-type="fig" rid="F15">15D</xref>)); endophallic sclerite with basal 2/3 wider but basally narrowed, strongly wider at middle (Fig. <xref ref-type="fig" rid="F11">11C</xref>) (basal 2/3 widened and parallel-sided in <italic><tp:taxon-name><tp:taxon-name-part taxon-name-part-type="genus" reg="Furusawaia">F.</tp:taxon-name-part><tp:taxon-name-part taxon-name-part-type="species" reg="jungchani">jungchani</tp:taxon-name-part></tp:taxon-name></italic> sp. nov. (Fig. <xref ref-type="fig" rid="F6">6C</xref>) and <italic><tp:taxon-name><tp:taxon-name-part taxon-name-part-type="genus" reg="Furusawaia">F.</tp:taxon-name-part><tp:taxon-name-part taxon-name-part-type="species" reg="yosonis">yosonis</tp:taxon-name-part></tp:taxon-name></italic> (Fig. <xref ref-type="fig" rid="F15">15C</xref>); widened only at middle in <italic><tp:taxon-name><tp:taxon-name-part taxon-name-part-type="genus" reg="Furusawaia">F.</tp:taxon-name-part><tp:taxon-name-part taxon-name-part-type="species" reg="lui">lui</tp:taxon-name-part></tp:taxon-name></italic> sp. nov. (Fig. <xref ref-type="fig" rid="F9">9E</xref>); basal 2/3 wider, but basally and at basal 3/7 narrowed in <italic><tp:taxon-name><tp:taxon-name-part taxon-name-part-type="genus" reg="Furusawaia">F.</tp:taxon-name-part><tp:taxon-name-part taxon-name-part-type="species" reg="tsoui">tsoui</tp:taxon-name-part></tp:taxon-name></italic> sp. nov. (Fig. <xref ref-type="fig" rid="F13">13C</xref>)). In females of <italic><tp:taxon-name><tp:taxon-name-part taxon-name-part-type="genus" reg="Furusawaia">F.</tp:taxon-name-part><tp:taxon-name-part taxon-name-part-type="species" reg="tahsiangi">tahsiangi</tp:taxon-name-part></tp:taxon-name></italic> sp. nov., the spermatheca (Fig. <xref ref-type="fig" rid="F11">11F</xref>) is similar that of <italic><tp:taxon-name><tp:taxon-name-part taxon-name-part-type="genus" reg="Furusawaia">F.</tp:taxon-name-part><tp:taxon-name-part taxon-name-part-type="species" reg="lui">lui</tp:taxon-name-part></tp:taxon-name></italic> sp. nov. (Fig. <xref ref-type="fig" rid="F9">9I</xref>), with moderately swollen receptacle (slightly swollen receptacle in <italic><tp:taxon-name><tp:taxon-name-part taxon-name-part-type="genus" reg="Furusawaia">F.</tp:taxon-name-part><tp:taxon-name-part taxon-name-part-type="species" reg="jungchani">jungchani</tp:taxon-name-part></tp:taxon-name></italic> sp. nov. (Fig. <xref ref-type="fig" rid="F6">6G</xref>) and <italic><tp:taxon-name><tp:taxon-name-part taxon-name-part-type="genus" reg="Furusawaia">F.</tp:taxon-name-part><tp:taxon-name-part taxon-name-part-type="species" reg="yosonis">yosonis</tp:taxon-name-part></tp:taxon-name></italic> (Fig. <xref ref-type="fig" rid="F15">15G</xref>); strongly swollen receptacle in <italic><tp:taxon-name><tp:taxon-name-part taxon-name-part-type="genus" reg="Furusawaia">F.</tp:taxon-name-part><tp:taxon-name-part taxon-name-part-type="species" reg="tsoui">tsoui</tp:taxon-name-part></tp:taxon-name></italic> sp. nov. (Fig. <xref ref-type="fig" rid="F13">13G</xref>)) and apex truncate and divided from sclerotized proximal duct (apex undivided from sclerotized proximal duct in others); abdominal ventrite VIII (Fig. <xref ref-type="fig" rid="F11">11G</xref>) well sclerotized, with small apex (membranous apex in <italic><tp:taxon-name><tp:taxon-name-part taxon-name-part-type="genus" reg="Furusawaia">F.</tp:taxon-name-part><tp:taxon-name-part taxon-name-part-type="species" reg="tsoui">tsoui</tp:taxon-name-part></tp:taxon-name></italic> sp. nov. (Fig. <xref ref-type="fig" rid="F13">13F</xref>) and <italic><tp:taxon-name><tp:taxon-name-part taxon-name-part-type="genus" reg="Furusawaia">F.</tp:taxon-name-part><tp:taxon-name-part taxon-name-part-type="species" reg="yosonis">yosonis</tp:taxon-name-part></tp:taxon-name></italic> (Fig. <xref ref-type="fig" rid="F15">15F</xref>); sclerotized and large apex in <italic><tp:taxon-name><tp:taxon-name-part taxon-name-part-type="genus" reg="Furusawaia">F.</tp:taxon-name-part><tp:taxon-name-part taxon-name-part-type="species" reg="jungchani">jungchani</tp:taxon-name-part></tp:taxon-name></italic> sp. nov. (Fig. <xref ref-type="fig" rid="F6">6F</xref>) and <italic><tp:taxon-name><tp:taxon-name-part taxon-name-part-type="genus" reg="Furusawaia">F.</tp:taxon-name-part><tp:taxon-name-part taxon-name-part-type="species" reg="lui">lui</tp:taxon-name-part></tp:taxon-name></italic> sp. nov. (Fig. <xref ref-type="fig" rid="F9">9H</xref>)); gonocoxae (Fig. <xref ref-type="fig" rid="F11">11E</xref>) similar to those of <italic><tp:taxon-name><tp:taxon-name-part taxon-name-part-type="genus" reg="Furusawaia">F.</tp:taxon-name-part><tp:taxon-name-part taxon-name-part-type="species" reg="jungchani">jungchani</tp:taxon-name-part></tp:taxon-name></italic> sp. nov. (Fig. <xref ref-type="fig" rid="F6">6E</xref>) and <italic><tp:taxon-name><tp:taxon-name-part taxon-name-part-type="genus" reg="Furusawaia">F.</tp:taxon-name-part><tp:taxon-name-part taxon-name-part-type="species" reg="tsoui">tsoui</tp:taxon-name-part></tp:taxon-name></italic> sp. nov. (Fig. <xref ref-type="fig" rid="F13">13E</xref>) with rounded apices (pointed apices in <italic><tp:taxon-name><tp:taxon-name-part taxon-name-part-type="genus" reg="Furusawaia">F.</tp:taxon-name-part><tp:taxon-name-part taxon-name-part-type="species" reg="yosonis">yosonis</tp:taxon-name-part></tp:taxon-name></italic> (Fig. <xref ref-type="fig" rid="F15">15E</xref>)) and dense setae present only at near apices (dense setae present at apical and lateral areas in <italic><tp:taxon-name><tp:taxon-name-part taxon-name-part-type="genus" reg="Furusawaia">F.</tp:taxon-name-part><tp:taxon-name-part taxon-name-part-type="species" reg="lui">lui</tp:taxon-name-part></tp:taxon-name></italic> sp. nov. (Fig. <xref ref-type="fig" rid="F9">9J</xref>)).</p></tp:treatment-sec><tp:treatment-sec sec-type="remarks" id="SECID0EMMAI"><title>Remarks.</title><p>One paratype of <italic><tp:taxon-name><tp:taxon-name-part taxon-name-part-type="genus" reg="Furusawaia">Furusawaia</tp:taxon-name-part><tp:taxon-name-part taxon-name-part-type="species" reg="yosonis">yosonis</tp:taxon-name-part></tp:taxon-name></italic> labeled: “Taiwan / Hassenzan [p] (= Pahsienshan, 八仙山) / 6.VI.1942 [h] / A. MUTUURA [p, w] // 新八仙山 [h, on the back of the same label] // Para / Type [p, green letters, circle label with border // <tp:taxon-name><tp:taxon-name-part taxon-name-part-type="genus" reg="Furusawaia">Furusawaia</tp:taxon-name-part></tp:taxon-name> / <tp:taxon-name><tp:taxon-name-part taxon-name-part-type="genus" reg="Furusawaia"/><tp:taxon-name-part taxon-name-part-type="species" reg="yosonis">yosonis</tp:taxon-name-part></tp:taxon-name> / CHÛJÔ [h] / DET. M. CHUJO [p, w] // 2318 [p, w]”. <xref ref-type="bibr" rid="B5">Chûjô (1962)</xref> typed the locality of this specimens as Mt. Shinhassenza which is translated from 新八仙山.</p></tp:treatment-sec><tp:treatment-sec sec-type="Food plants" id="SECID0EQNAI"><title>Food plants.</title><p><italic><tp:taxon-name><tp:taxon-name-part taxon-name-part-type="genus" reg="Stellaria">Stellaria</tp:taxon-name-part><tp:taxon-name-part taxon-name-part-type="species" reg="media">media</tp:taxon-name-part></tp:taxon-name></italic> (L.) Vill (<tp:taxon-name><tp:taxon-name-part taxon-name-part-type="family">Caryophyllaceae</tp:taxon-name-part></tp:taxon-name>).</p></tp:treatment-sec><tp:treatment-sec sec-type="notes" id="SECID0EGOAI"><title>Biological notes.</title><p>Adults were active on forest trails during daytime from Hsuehshan (雪山) (Fig. <xref ref-type="fig" rid="F3">3E</xref>) and Siyuanyakou (思源啞口); while they were nocturnal at Tahsuehshan (大雪山).</p></tp:treatment-sec><tp:treatment-sec sec-type="distribution" id="SECID0EQOAI"><title>Distribution.</title><p>This new species is widespread at high altitudes (above 2,000 m) in central Taiwan (Fig. <xref ref-type="fig" rid="F7">7</xref>).</p></tp:treatment-sec><tp:treatment-sec sec-type="etymology" id="SECID0E1OAI"><title>Etymology.</title><p>The species name is dedicated to Mr. Ta-Hsiang Lee (李大翔). He and the first author were the first ones of <abbrev xmlns:xlink="http://www.w3.org/1999/xlink" xlink:title="Taiwan Chrysomelid Research Team" id="ABBRID0EAPAI" xlink:type="simple">TCRT</abbrev> to find this new species.</p></tp:treatment-sec><tp:treatment-sec><!--Section generated to contain objects referenced in tp:taxon-treatment.--><fig id="F3" position="float" orientation="portrait"><object-id xmlns:xlink="http://www.w3.org/1999/xlink" content-type="doi" xlink:type="simple">10.3897/zookeys.1057.71451.figure3</object-id><object-id xmlns:xlink="http://www.w3.org/1999/xlink" content-type="arpha" xlink:type="simple">CFE9CDBD-FA69-5351-8303-F47E07E82324</object-id><label>Figure 3.</label><caption><p>Field photographs of <italic><tp:taxon-name><tp:taxon-name-part taxon-name-part-type="genus" reg="Furusawaia">Furusawaia</tp:taxon-name-part></tp:taxon-name></italic> species <bold>A</bold> microhabitat for <italic><tp:taxon-name><tp:taxon-name-part taxon-name-part-type="genus" reg="Furusawaia">F.</tp:taxon-name-part><tp:taxon-name-part taxon-name-part-type="species" reg="lui">lui</tp:taxon-name-part></tp:taxon-name></italic> sp. nov. in Hsinpaiyang (新白楊) <bold>B</bold> adult of <italic><tp:taxon-name><tp:taxon-name-part taxon-name-part-type="genus" reg="Furusawaia">F.</tp:taxon-name-part><tp:taxon-name-part taxon-name-part-type="species" reg="jungchani">jungchani</tp:taxon-name-part></tp:taxon-name></italic> sp. nov. in the daytime, Huakang (<abbrev xmlns:xlink="http://www.w3.org/1999/xlink" xlink:title="Huakang" id="ABBRID0EFTAE" xlink:type="simple">華崗</abbrev>) <bold>C</bold> adult of <italic><tp:taxon-name><tp:taxon-name-part taxon-name-part-type="genus" reg="Furusawaia">F.</tp:taxon-name-part><tp:taxon-name-part taxon-name-part-type="species" reg="lui">lui</tp:taxon-name-part></tp:taxon-name></italic> sp. nov. in the daytime, Hsinpaiyang (新白楊) <bold>D</bold> adult of <italic><tp:taxon-name><tp:taxon-name-part taxon-name-part-type="genus" reg="Furusawaia">F.</tp:taxon-name-part><tp:taxon-name-part taxon-name-part-type="species" reg="lui">lui</tp:taxon-name-part></tp:taxon-name></italic> sp. nov. at night, Hsinpaiyang (新白楊) <bold>E</bold> adult of <italic><tp:taxon-name><tp:taxon-name-part taxon-name-part-type="genus" reg="Furusawaia">F.</tp:taxon-name-part><tp:taxon-name-part taxon-name-part-type="species" reg="tahsiangi">tahsiangi</tp:taxon-name-part></tp:taxon-name></italic> sp. nov. in the daytime, Hsuehshan (雪山) <bold>F</bold> adult of <italic><tp:taxon-name><tp:taxon-name-part taxon-name-part-type="genus" reg="Furusawaia">F.</tp:taxon-name-part><tp:taxon-name-part taxon-name-part-type="species" reg="tsoui">tsoui</tp:taxon-name-part></tp:taxon-name></italic> sp. nov. at night, Jianqing trail (見晴步道) <bold>G</bold> adult of <italic><tp:taxon-name><tp:taxon-name-part taxon-name-part-type="genus" reg="Furusawaia">F.</tp:taxon-name-part><tp:taxon-name-part taxon-name-part-type="species" reg="yosonis">yosonis</tp:taxon-name-part></tp:taxon-name></italic> at night, Alishan (阿里山) <bold>H</bold> adult of an undescribed species, Tianchi Lodge (天池山莊)</p></caption><graphic xmlns:xlink="http://www.w3.org/1999/xlink" xlink:href="zookeys-1057-117-g003.jpg" position="float" orientation="portrait" xlink:type="simple" id="oo_582423.jpg"><uri content-type="original_file" xlink:type="simple">https://binary.pensoft.net/fig/582423</uri></graphic></fig><fig id="F10" position="float" orientation="portrait"><object-id xmlns:xlink="http://www.w3.org/1999/xlink" content-type="doi" xlink:type="simple">10.3897/zookeys.1057.71451.figure10</object-id><object-id xmlns:xlink="http://www.w3.org/1999/xlink" content-type="arpha" xlink:type="simple">2FAF6B71-1AA8-59C7-8682-904CD02BFDED</object-id><label>Figure 10.</label><caption><p>Habitus, <italic><tp:taxon-name><tp:taxon-name-part taxon-name-part-type="genus" reg="Furusawaia">Furusawaia</tp:taxon-name-part><tp:taxon-name-part taxon-name-part-type="species" reg="tahsiangi">tahsiangi</tp:taxon-name-part></tp:taxon-name></italic> sp. nov. <bold>A</bold> male, dorsal view <bold>B</bold> ditto, ventral view <bold>C</bold> ditto, lateral view <bold>D</bold> female, dorsal view <bold>E</bold> ditto, ventral view <bold>F</bold> ditto, lateral view.</p></caption><graphic xmlns:xlink="http://www.w3.org/1999/xlink" xlink:href="zookeys-1057-117-g010.jpg" position="float" orientation="portrait" xlink:type="simple" id="oo_582430.jpg"><uri content-type="original_file" xlink:type="simple">https://binary.pensoft.net/fig/582430</uri></graphic></fig><fig id="F11" position="float" orientation="portrait"><object-id xmlns:xlink="http://www.w3.org/1999/xlink" content-type="doi" xlink:type="simple">10.3897/zookeys.1057.71451.figure11</object-id><object-id xmlns:xlink="http://www.w3.org/1999/xlink" content-type="arpha" xlink:type="simple">14C00E9A-18BE-5584-BA27-AE45F893075A</object-id><label>Figure 11.</label><caption><p>Diagnostic characters of <italic><tp:taxon-name><tp:taxon-name-part taxon-name-part-type="genus" reg="Furusawaia">Furusawaia</tp:taxon-name-part><tp:taxon-name-part taxon-name-part-type="species" reg="tahsiangi">tahsiangi</tp:taxon-name-part></tp:taxon-name></italic> sp. nov. <bold>A</bold> antenna, male <bold>B</bold> antenna, female <bold>C</bold> aedeagus, dorsal view <bold>D</bold> ditto, lateral view <bold>E</bold> gonocoxae <bold>F</bold> spermatheca <bold>G</bold> abdominal ventrite VIII, female.</p></caption><graphic xmlns:xlink="http://www.w3.org/1999/xlink" xlink:href="zookeys-1057-117-g011.jpg" position="float" orientation="portrait" xlink:type="simple" id="oo_582431.jpg"><uri content-type="original_file" xlink:type="simple">https://binary.pensoft.net/fig/582431</uri></graphic></fig><fig id="F5" position="float" orientation="portrait"><object-id xmlns:xlink="http://www.w3.org/1999/xlink" content-type="doi" xlink:type="simple">10.3897/zookeys.1057.71451.figure5</object-id><object-id xmlns:xlink="http://www.w3.org/1999/xlink" content-type="arpha" xlink:type="simple">98D7B9E2-2F47-5CB2-AE38-E7FAB6C1ED3B</object-id><label>Figure 5.</label><caption><p>Habitus, <italic><tp:taxon-name><tp:taxon-name-part taxon-name-part-type="genus" reg="Furusawaia">Furusawaia</tp:taxon-name-part><tp:taxon-name-part taxon-name-part-type="species" reg="jungchani">jungchani</tp:taxon-name-part></tp:taxon-name></italic> sp. nov. <bold>A</bold> male, dorsal view <bold>B</bold> ditto, ventral view <bold>C</bold> ditto, lateral view <bold>D</bold> female, dorsal view <bold>E</bold> ditto, ventral view <bold>F</bold> ditto, lateral view.</p></caption><graphic xmlns:xlink="http://www.w3.org/1999/xlink" xlink:href="zookeys-1057-117-g005.jpg" position="float" orientation="portrait" xlink:type="simple" id="oo_582425.jpg"><uri content-type="original_file" xlink:type="simple">https://binary.pensoft.net/fig/582425</uri></graphic></fig><fig id="F9" position="float" orientation="portrait"><object-id xmlns:xlink="http://www.w3.org/1999/xlink" content-type="doi" xlink:type="simple">10.3897/zookeys.1057.71451.figure9</object-id><object-id xmlns:xlink="http://www.w3.org/1999/xlink" content-type="arpha" xlink:type="simple">775AE57C-DFEB-596C-96BD-D046EC4448BD</object-id><label>Figure 9.</label><caption><p>Diagnostic characters of <italic><tp:taxon-name><tp:taxon-name-part taxon-name-part-type="genus" reg="Furusawaia">Furusawaia</tp:taxon-name-part><tp:taxon-name-part taxon-name-part-type="species" reg="lui">lui</tp:taxon-name-part></tp:taxon-name></italic> sp. nov. <bold>A</bold> antenna, male, Hsiaofengkou (小風口) <bold>B</bold> antenna, female, Pilu (畢祿) <bold>C</bold> antenna, male, Hsinpaiyang (新白楊) <bold>D</bold> antenna, female, Pilu (碧綠) <bold>E</bold> aedeagus, dorsal view <bold>F</bold> ditto, lateral view <bold>G</bold> spermatheca <bold>H</bold> abdominal ventrite VIII, female <bold>I</bold> spermatheca, variation <bold>J</bold> gonocoxae.</p></caption><graphic xmlns:xlink="http://www.w3.org/1999/xlink" xlink:href="zookeys-1057-117-g009.jpg" position="float" orientation="portrait" xlink:type="simple" id="oo_582429.jpg"><uri content-type="original_file" xlink:type="simple">https://binary.pensoft.net/fig/582429</uri></graphic></fig><fig id="F13" position="float" orientation="portrait"><object-id xmlns:xlink="http://www.w3.org/1999/xlink" content-type="doi" xlink:type="simple">10.3897/zookeys.1057.71451.figure13</object-id><object-id xmlns:xlink="http://www.w3.org/1999/xlink" content-type="arpha" xlink:type="simple">380EAC8D-CD33-593D-8BCB-772338E13EAE</object-id><label>Figure 13.</label><caption><p>Diagnostic characters of <italic><tp:taxon-name><tp:taxon-name-part taxon-name-part-type="genus" reg="Furusawaia">Furusawaia</tp:taxon-name-part><tp:taxon-name-part taxon-name-part-type="species" reg="tsoui">tsoui</tp:taxon-name-part></tp:taxon-name></italic> sp. nov. <bold>A</bold> antenna, male <bold>B</bold> antenna, female <bold>C</bold> aedeagus, dorsal view <bold>D</bold> ditto, lateral view <bold>E</bold> gonocoxae <bold>F</bold> abdominal ventrite VIII, female <bold>G</bold> spermatheca.</p></caption><graphic xmlns:xlink="http://www.w3.org/1999/xlink" xlink:href="zookeys-1057-117-g013.jpg" position="float" orientation="portrait" xlink:type="simple" id="oo_582433.jpg"><uri content-type="original_file" xlink:type="simple">https://binary.pensoft.net/fig/582433</uri></graphic></fig><fig id="F6" position="float" orientation="portrait"><object-id xmlns:xlink="http://www.w3.org/1999/xlink" content-type="doi" xlink:type="simple">10.3897/zookeys.1057.71451.figure6</object-id><object-id xmlns:xlink="http://www.w3.org/1999/xlink" content-type="arpha" xlink:type="simple">F11C1E95-12A4-567E-B681-6EC67BFB1040</object-id><label>Figure 6.</label><caption><p>Diagnostic characters of <italic><tp:taxon-name><tp:taxon-name-part taxon-name-part-type="genus" reg="Furusawaia">Furusawaia</tp:taxon-name-part><tp:taxon-name-part taxon-name-part-type="species" reg="jungchani">jungchani</tp:taxon-name-part></tp:taxon-name></italic> sp. nov. <bold>A</bold> antenna, male <bold>B</bold> antenna, female <bold>C</bold> aedeagus, dorsal view <bold>D</bold> ditto, lateral view <bold>E</bold> gonocoxae <bold>F</bold> abdominal ventrite VIII, female <bold>G</bold> spermatheca.</p></caption><graphic xmlns:xlink="http://www.w3.org/1999/xlink" xlink:href="zookeys-1057-117-g006.jpg" position="float" orientation="portrait" xlink:type="simple" id="oo_582426.jpg"><uri content-type="original_file" xlink:type="simple">https://binary.pensoft.net/fig/582426</uri></graphic></fig><fig id="F15" position="float" orientation="portrait"><object-id xmlns:xlink="http://www.w3.org/1999/xlink" content-type="doi" xlink:type="simple">10.3897/zookeys.1057.71451.figure15</object-id><object-id xmlns:xlink="http://www.w3.org/1999/xlink" content-type="arpha" xlink:type="simple">0D1DAA3D-F0E6-50E5-B311-AFA009E39673</object-id><label>Figure 15.</label><caption><p>Habitus, <italic><tp:taxon-name><tp:taxon-name-part taxon-name-part-type="genus" reg="Furusawaia">Furusawaia</tp:taxon-name-part><tp:taxon-name-part taxon-name-part-type="species" reg="yosonis">yosonis</tp:taxon-name-part></tp:taxon-name></italic> Chûjô <bold>A</bold> male, dorsal view <bold>B</bold> ditto, ventral view <bold>C</bold> ditto, lateral view <bold>D</bold> female, dorsal view <bold>E</bold> ditto, ventral view <bold>F</bold> ditto, lateral view.</p></caption><graphic xmlns:xlink="http://www.w3.org/1999/xlink" xlink:href="zookeys-1057-117-g015.jpg" position="float" orientation="portrait" xlink:type="simple" id="oo_582435.jpg"><uri content-type="original_file" xlink:type="simple">https://binary.pensoft.net/fig/582435</uri></graphic></fig><fig id="F7" position="float" orientation="portrait"><object-id xmlns:xlink="http://www.w3.org/1999/xlink" content-type="doi" xlink:type="simple">10.3897/zookeys.1057.71451.figure7</object-id><object-id xmlns:xlink="http://www.w3.org/1999/xlink" content-type="arpha" xlink:type="simple">0C3F9B0E-A10F-5B38-B8D9-169213307E82</object-id><label>Figure 7.</label><caption><p>Distribution map of <italic><tp:taxon-name><tp:taxon-name-part taxon-name-part-type="genus" reg="Furusawaia">Furusawaia</tp:taxon-name-part></tp:taxon-name></italic> species inTaiwan, solid line: 1000 m, broken line: 2000 m, black areas: 3000 m. Key: Red Dots <italic><tp:taxon-name><tp:taxon-name-part taxon-name-part-type="genus" reg="Furusawaia">F.</tp:taxon-name-part><tp:taxon-name-part taxon-name-part-type="species" reg="lui">lui</tp:taxon-name-part></tp:taxon-name></italic> sp. nov. Blue Dots <italic><tp:taxon-name><tp:taxon-name-part taxon-name-part-type="genus" reg="Furusawaia">F.</tp:taxon-name-part><tp:taxon-name-part taxon-name-part-type="species" reg="yosonis">yosonis</tp:taxon-name-part></tp:taxon-name></italic> Chûjô Green Dots <italic><tp:taxon-name><tp:taxon-name-part taxon-name-part-type="genus" reg="Furusawaia">F.</tp:taxon-name-part><tp:taxon-name-part taxon-name-part-type="species" reg="tsoui">tsoui</tp:taxon-name-part></tp:taxon-name></italic> sp. nov. Yellow Dots <italic><tp:taxon-name><tp:taxon-name-part taxon-name-part-type="genus" reg="Furusawaia">F.</tp:taxon-name-part><tp:taxon-name-part taxon-name-part-type="species" reg="tahsiangi">tahsiangi</tp:taxon-name-part></tp:taxon-name></italic> sp. nov. Purple Dot <italic><tp:taxon-name><tp:taxon-name-part taxon-name-part-type="genus" reg="Furusawaia">F.</tp:taxon-name-part><tp:taxon-name-part taxon-name-part-type="species" reg="jungchani">jungchani</tp:taxon-name-part></tp:taxon-name></italic> sp. nov.</p></caption><graphic xmlns:xlink="http://www.w3.org/1999/xlink" xlink:href="zookeys-1057-117-g007.jpg" position="float" orientation="portrait" xlink:type="simple" id="oo_582427.jpg"><uri content-type="original_file" xlink:type="simple">https://binary.pensoft.net/fig/582427</uri></graphic></fig></tp:treatment-sec><ref-list><ref id="B5"><mixed-citation xmlns:xlink="http://www.w3.org/1999/xlink" xlink:type="simple"><person-group><name name-style="western"><surname>Chûjô</surname><given-names>M</given-names></name></person-group> (<year>1962</year>) <article-title>A taxonomis study on the <tp:taxon-name><tp:taxon-name-part taxon-name-part-type="family">Chrysomelidae</tp:taxon-name-part></tp:taxon-name> (<tp:taxon-name><tp:taxon-name-part taxon-name-part-type="class">Insecta</tp:taxon-name-part></tp:taxon-name>: <tp:taxon-name><tp:taxon-name-part taxon-name-part-type="order">Coleoptera</tp:taxon-name-part></tp:taxon-name>) from Formosa. Part XI. Subfamily <tp:taxon-name><tp:taxon-name-part taxon-name-part-type="subfamily">Galerucinae</tp:taxon-name-part></tp:taxon-name>.</article-title><source>The Philippine Journal of Science</source><volume>91</volume>: <fpage>1</fpage>–<lpage>239</lpage>.</mixed-citation></ref></ref-list></tp:taxon-treatment>
