# Supplementary material for: Revision of the genus Furusawaia Chûjô, 1962 (Coleoptera, Chrysomelidae, Galerucinae)
Source: Zookeys. 2021 Aug 27;1057:117–48. doi: 10.3897/zookeys.1057.71451 (PMC8417024; doi:10.3897/zookeys.1057.71451)
Supplement: XML Treatment for Furusawaia yosonis [file zookeys.1057.71451-treatment8.xml]

<!DOCTYPE tp:taxon-treatment
  PUBLIC "-//TaxonX//DTD Taxonomic Treatment Publishing DTD v0 20100105//EN" "tax-treatment-NSO.dtd">
<tp:taxon-treatment xmlns:tp="http://www.plazi.org/taxpub"><tp:treatment-meta><kwd-group><label>Taxon classification</label><kwd><named-content xmlns:xlink="http://www.w3.org/1999/xlink" content-type="kingdom">Animalia</named-content></kwd><kwd><named-content xmlns:xlink="http://www.w3.org/1999/xlink" content-type="order">Coleoptera</named-content></kwd><kwd><named-content xmlns:xlink="http://www.w3.org/1999/xlink" content-type="family">Chrysomelidae</named-content></kwd></kwd-group><mixed-citation publication-type="journal"><person-group><name><surname>Lee</surname><given-names>Chi-Feng</given-names></name><name><surname>Bezděk</surname><given-names>Jan</given-names></name></person-group><article-title>Revision of the genus <italic><tp:taxon-name><tp:taxon-name-part taxon-name-part-type="genus" reg="Furusawaia">Furusawaia</tp:taxon-name-part></tp:taxon-name></italic> Chûjô, 1962 (<tp:taxon-name><tp:taxon-name-part taxon-name-part-type="order">Coleoptera</tp:taxon-name-part></tp:taxon-name>, <tp:taxon-name><tp:taxon-name-part taxon-name-part-type="family">Chrysomelidae</tp:taxon-name-part></tp:taxon-name>, <tp:taxon-name><tp:taxon-name-part taxon-name-part-type="subfamily">Galerucinae</tp:taxon-name-part></tp:taxon-name>)</article-title><source>Zookeys</source><day>27</day><month>8</month><year>2021</year><volume>1057</volume><fpage>117</fpage><lpage>148</lpage><pub-id pub-id-type="doi">10.3897/zookeys.1057.71451</pub-id></mixed-citation></tp:treatment-meta><tp:nomenclature><tp:taxon-name>
              <object-id xmlns:xlink="http://www.w3.org/1999/xlink" content-type="arpha" xlink:type="simple">9102FA88-1C32-5BF4-8D66-30F4BD369F50</object-id>
              <tp:taxon-name-part taxon-name-part-type="genus" reg="Furusawaia">Furusawaia</tp:taxon-name-part>
              <tp:taxon-name-part taxon-name-part-type="species" reg="yosonis">yosonis</tp:taxon-name-part>
            </tp:taxon-name><tp:taxon-authority>Chûjô, 1962</tp:taxon-authority><xref ref-type="fig" rid="F3">Figs 3G</xref><xref ref-type="fig" rid="F14">, 14</xref><xref ref-type="fig" rid="F15">, 15</xref><tp:nomenclature-citation-list><tp:nomenclature-citation><tp:taxon-name>
                  <tp:taxon-name-part taxon-name-part-type="genus" reg="Furusawaia">Furusawaia</tp:taxon-name-part>
                  <tp:taxon-name-part taxon-name-part-type="species" reg="yosonis">yosonis</tp:taxon-name-part>
                </tp:taxon-name><comment>Chûjô, 1962: 109 (Alishan, 阿里山); Kimoto 1969: 66 (part); <xref ref-type="bibr" rid="B18">Wilcox 1971</xref>: 210 (catalogue); <xref ref-type="bibr" rid="B9">Kimoto and Chu 1996</xref>: 91 (catalogue); <xref ref-type="bibr" rid="B10">Kimoto and Takizawa 1997</xref>: 310; <xref ref-type="bibr" rid="B1">Beenen 2010</xref>: 458 (catalogue); <xref ref-type="bibr" rid="B20">Yang et al. 2015</xref>: 187 (catalogue).</comment></tp:nomenclature-citation></tp:nomenclature-citation-list></tp:nomenclature><tp:treatment-sec sec-type="Types" id="SECID0EKGBI"><title>Types.</title><p><bold><italic>Holotype</italic></bold> ♂ (<named-content xmlns:xlink="http://www.w3.org/1999/xlink" content-type="dwc:institutional_code" xlink:type="simple">TARI</named-content>, by original designation): “Holo / Type [p, circle label with letters faded out] // Arisan (= Alishan, 阿里山) / FORMOSA / 24–25.V.1933 / Col. M. CHUJO [p, w] // <tp:taxon-name><tp:taxon-name-part taxon-name-part-type="genus" reg="Furusawaia">Furusawaia</tp:taxon-name-part></tp:taxon-name> / <tp:taxon-name><tp:taxon-name-part taxon-name-part-type="genus" reg="Furusawaia"/><tp:taxon-name-part taxon-name-part-type="species" reg="yosonis">yosonis</tp:taxon-name-part></tp:taxon-name> / Chûjô [h] / DET. M. CHUJO [p, w] // 2320 [p, w]”. <bold><italic>Paratypes</italic></bold>: 1♀ (<named-content xmlns:xlink="http://www.w3.org/1999/xlink" content-type="dwc:institutional_code" xlink:type="simple">TARI</named-content>): “Allo / Type [p, gray letters, circle label with border] // Arisan (= Alishan, 阿里山) / FORMOSA / 24–25.V.1933 / Col. M. CHUJO [p, w] // <tp:taxon-name><tp:taxon-name-part taxon-name-part-type="genus" reg="Furusawaia">Furusawaia</tp:taxon-name-part></tp:taxon-name> / <tp:taxon-name><tp:taxon-name-part taxon-name-part-type="genus" reg="Furusawaia"/><tp:taxon-name-part taxon-name-part-type="species" reg="yosonis">yosonis</tp:taxon-name-part></tp:taxon-name> / CHÛJÔ [h] / DET. M. CHUJO [p, w] // 2319 [p, w]”; 1♂ (<named-content xmlns:xlink="http://www.w3.org/1999/xlink" content-type="dwc:institutional_code" xlink:type="simple">TARI</named-content>): “Hunkiko (= Fenchihu, 奮起湖) / VII.6.1928 [p, letters faded out] // R. Takahashi / ???? [p, letters faded, illegible] // Para / Type [p, green letters, circle label with border // <tp:taxon-name><tp:taxon-name-part taxon-name-part-type="genus" reg="Furusawaia">Furusawaia</tp:taxon-name-part></tp:taxon-name> / <tp:taxon-name><tp:taxon-name-part taxon-name-part-type="genus" reg="Furusawaia"/><tp:taxon-name-part taxon-name-part-type="species" reg="yosonis">yosonis</tp:taxon-name-part></tp:taxon-name> / CHÛJÔ [h] / DET. M. CHUJO [p, w] // 2319 [p, w]”.</p></tp:treatment-sec><tp:treatment-sec sec-type="material" id="SECID0EUIBI"><title>Other material (n = 28).</title><p>Taiwan. Chiayi: 2♀ (<named-content xmlns:xlink="http://www.w3.org/1999/xlink" content-type="dwc:institutional_code" xlink:type="simple">TARI</named-content>), Arisan (= Alishan, 阿里山), V.1935, leg. Y. Miwa; 1♂ (<named-content xmlns:xlink="http://www.w3.org/1999/xlink" content-type="dwc:institutional_code" xlink:type="simple">TARI</named-content>), same locality, 31.III.1939, leg. A. Aoki; 1♂, 1♀ (<named-content xmlns:xlink="http://www.w3.org/1999/xlink" content-type="dwc:institutional_code" xlink:type="simple">TARI</named-content>), same locality, 20–23.VI.1956, leg. S. C. Chiu; 1♂ (<named-content xmlns:xlink="http://www.w3.org/1999/xlink" content-type="dwc:institutional_code" xlink:type="simple">KMNH</named-content>), same locality, 8.IV.1965, leg. S. Miyamoto; 1♀ (<named-content xmlns:xlink="http://www.w3.org/1999/xlink" content-type="dwc:institutional_code" xlink:type="simple">KMNH</named-content>), 6.VII.1965, leg. T. Yamasaki; 1♂ (<named-content xmlns:xlink="http://www.w3.org/1999/xlink" content-type="dwc:institutional_code" xlink:type="simple">TARI</named-content>), same locality, 17–20.VIII.1982, leg. K. C. Chou &amp; C. C. Pan; 1♂ (<abbrev xmlns:xlink="http://www.w3.org/1999/xlink" content-type="institution" xlink:title="Jan Bezděk collection, Brno, Czech Republic" id="ABBRID0EYJBI" xlink:type="simple">JBCB</abbrev>), same locality, 17–26.VI.1995, leg. P. Moravec; 1♀ (<named-content xmlns:xlink="http://www.w3.org/1999/xlink" content-type="dwc:institutional_code" xlink:type="simple">TARI</named-content>), same locality, 26.III.2009, leg. G. Shang (向高世); 1♀ (<named-content xmlns:xlink="http://www.w3.org/1999/xlink" content-type="dwc:institutional_code" xlink:type="simple">TARI</named-content>), same locality, 17.V.2010, leg. T.-H. Lee (李大翔); 1♂, 3♀ (<named-content xmlns:xlink="http://www.w3.org/1999/xlink" content-type="dwc:institutional_code" xlink:type="simple">TARI</named-content>), same locality, 10.V.2021, leg. T.-Y. Chien (簡廷仰); 1♂ (<named-content xmlns:xlink="http://www.w3.org/1999/xlink" content-type="dwc:institutional_code" xlink:type="simple">KMNH</named-content>), Chaoping (沼平), Alishan, 6.VII.1961, leg. S. Ueno; 1♂ (<named-content xmlns:xlink="http://www.w3.org/1999/xlink" content-type="dwc:institutional_code" xlink:type="simple">TARI</named-content>), same locality, 10.V.2021, leg. B.-X. Guo; 1♀ (<named-content xmlns:xlink="http://www.w3.org/1999/xlink" content-type="dwc:institutional_code" xlink:type="simple">KMNH</named-content>), Niitakaguchi (新高山 = Yushankou, 玉山口), – Alishan, 6.IV.1967, leg. T. Shirozu; 1♂ (<named-content xmlns:xlink="http://www.w3.org/1999/xlink" content-type="dwc:institutional_code" xlink:type="simple">TARI</named-content>), Shishan race (石山引水道), 8.III.2020, leg. B.-H. Ho (何彬宏); 1♂ (<named-content xmlns:xlink="http://www.w3.org/1999/xlink" content-type="dwc:institutional_code" xlink:type="simple">TARI</named-content>), Tatachia (塔塔加), 17–24.VII.2008, leg. G.-S. Tung (董景生); 1♂ (<named-content xmlns:xlink="http://www.w3.org/1999/xlink" content-type="dwc:institutional_code" xlink:type="simple">TARI</named-content>), same locality, 7.VI.2009, leg. C.-F. Lee (李奇峯); 1♀ (<named-content xmlns:xlink="http://www.w3.org/1999/xlink" content-type="dwc:institutional_code" xlink:type="simple">KMNH</named-content>), Tzuchung (自忠), 3.VII.1961, leg. S. Ueno; 1♂, 1♀ (<named-content xmlns:xlink="http://www.w3.org/1999/xlink" content-type="dwc:institutional_code" xlink:type="simple">TARI</named-content>), same locality, 8.V.2015, leg. J.-C. Chen (<abbrev xmlns:xlink="http://www.w3.org/1999/xlink" xlink:title="Jung-Chan Chen" id="ABBRID0EULBI" xlink:type="simple">陳榮章</abbrev>); 1♂ (<named-content xmlns:xlink="http://www.w3.org/1999/xlink" content-type="dwc:institutional_code" xlink:type="simple">KMNH</named-content>), Yushan (玉山), 20.V.1981, leg. F. Kimura; Kaohsiung: 1♂ (<named-content xmlns:xlink="http://www.w3.org/1999/xlink" content-type="dwc:institutional_code" xlink:type="simple">TARI</named-content>), Tianchi (天池), 15.IV.2021, leg. F.-S. Huang (黃福盛); Nnatou: 2♀ (<named-content xmlns:xlink="http://www.w3.org/1999/xlink" content-type="dwc:institutional_code" xlink:type="simple">KMNH</named-content>), Tonpoge (= Tungpu, 東埔), 28.III.1967, leg. T. Shirozu.</p></tp:treatment-sec><tp:treatment-sec sec-type="redescription" id="SECID0EHMBI"><title>Redescription.</title><p>Length 7.8–9.1 mm, width 4.7–6.0 mm. Body color (Fig. <xref ref-type="fig" rid="F14">14</xref>) black, elytra with red stripes along basal and lateral margins, and suture, three transverse red stripes at basal ¼, middle, and apical ¼ respectively, anterior stripe curved downwards, two posterior stripes curved upwards, basal stripe extending posterior from humeral calli, more or less connected with anterior stripe. Antennae filiform in males (Fig. <xref ref-type="fig" rid="F15">15A</xref>), length ratios of antennomeres I–XI 1.0: 0.4: 0.4: 0.7: 0.6: 0.5: 0.6: 0.5: 0.5: 0.5: 0.7, length to width ratios of antennomeres I–XI 2.9: 1.8: 1.8: 2.7: 2.8: 2.4: 2.6: 2.3: 2.3: 2.3: 2.9; similar in females (Fig. <xref ref-type="fig" rid="F15">15B</xref>), length ratios of antennomeres I–XI 1.0: 0.4: 0.5: 0.6: 0.6: 0.5: 0.5: 0.5: 0.5: 0.5: 0.7, length to width ratios of antennomeres I–XI 3.3: 1.7: 2.1: 3.0: 2.7: 2.5: 2.5: 2.6: 2.4: 2.4: 2.9. Pronotum 1.7–1.8 × wider than long, disc strongly convex; smooth, without reticulate microsculpture; with punctures obsolete, with lateral impressions; lateral margins reduced, visible only near basolateral angles, or visible in some individuals, rounded and widest at apical 1/3; apical and basal margin straight; anterior angles strongly produced to bulbous point. Elytra with rounded lateral margins, widest behind middle, 1.2–1.3 × longer than wide; disc smooth, without reticulate microsculpture; and with sparse, coarse punctures. Aedeagus (Fig. <xref ref-type="fig" rid="F15">15C, D</xref>) slender in dorsal view, 5.9 × longer than wide, parallel-sided, narrowed near apex, apex narrowly rounded; ostium large, membranous; moderately curved in lateral view; endophallic sclerite elongate, 0.4 × as long as aedeagus, basal 2/3 widened and parallel-sided, one pair of short lateral expansions near apex, covered with fine setae. Only apices of gonocoxae (Fig. <xref ref-type="fig" rid="F15">15E</xref>) sclerotized, elongate, apices pointed, with dense, short setae at near apex, and several short setae along lateral margin. Ventrite VIII (Fig. <xref ref-type="fig" rid="F15">15F</xref>) membranous apically, several short setae along apical margin, spiculum long. Receptacle of spermatheca (Fig. <xref ref-type="fig" rid="F15">15G</xref>) as slender as pump, undivided from pump; pump long and strongly curved; sclerotized proximal spermathecal duct undivided from receptacle, extremely long.</p><fig id="F14" position="float" orientation="portrait"><object-id xmlns:xlink="http://www.w3.org/1999/xlink" content-type="doi" xlink:type="simple">10.3897/zookeys.1057.71451.figure14</object-id><object-id xmlns:xlink="http://www.w3.org/1999/xlink" content-type="arpha" xlink:type="simple">6B342FEF-F17D-593E-B788-1C5EA8EB4E1F</object-id><label>Figure 14.</label><caption><p>Habitus, <italic><tp:taxon-name><tp:taxon-name-part taxon-name-part-type="genus" reg="Furusawaia">Furusawaia</tp:taxon-name-part><tp:taxon-name-part taxon-name-part-type="species" reg="yosonis">yosonis</tp:taxon-name-part></tp:taxon-name></italic> Chûjô <bold>A</bold> male, dorsal view <bold>B</bold> ditto, ventral view <bold>C</bold> ditto, lateral view <bold>D</bold> female, dorsal view <bold>E</bold> ditto, ventral view <bold>F</bold> ditto, lateral view.</p></caption><graphic xmlns:xlink="http://www.w3.org/1999/xlink" xlink:href="zookeys-1057-117-g014.jpg" position="float" orientation="portrait" xlink:type="simple" id="oo_582434.jpg"><uri content-type="original_file" xlink:type="simple">https://binary.pensoft.net/fig/582434</uri></graphic></fig><fig id="F15" position="float" orientation="portrait"><object-id xmlns:xlink="http://www.w3.org/1999/xlink" content-type="doi" xlink:type="simple">10.3897/zookeys.1057.71451.figure15</object-id><object-id xmlns:xlink="http://www.w3.org/1999/xlink" content-type="arpha" xlink:type="simple">0D1DAA3D-F0E6-50E5-B311-AFA009E39673</object-id><label>Figure 15.</label><caption><p>Habitus, <italic><tp:taxon-name><tp:taxon-name-part taxon-name-part-type="genus" reg="Furusawaia">Furusawaia</tp:taxon-name-part><tp:taxon-name-part taxon-name-part-type="species" reg="yosonis">yosonis</tp:taxon-name-part></tp:taxon-name></italic> Chûjô <bold>A</bold> male, dorsal view <bold>B</bold> ditto, ventral view <bold>C</bold> ditto, lateral view <bold>D</bold> female, dorsal view <bold>E</bold> ditto, ventral view <bold>F</bold> ditto, lateral view.</p></caption><graphic xmlns:xlink="http://www.w3.org/1999/xlink" xlink:href="zookeys-1057-117-g015.jpg" position="float" orientation="portrait" xlink:type="simple" id="oo_582435.jpg"><uri content-type="original_file" xlink:type="simple">https://binary.pensoft.net/fig/582435</uri></graphic></fig></tp:treatment-sec><tp:treatment-sec sec-type="diagnosis" id="SECID0ERPBI"><title>Diagnosis.</title><p>Adults of <italic><tp:taxon-name><tp:taxon-name-part taxon-name-part-type="genus" reg="Furusawaia">Furusawaia</tp:taxon-name-part><tp:taxon-name-part taxon-name-part-type="species" reg="yosonis">yosonis</tp:taxon-name-part></tp:taxon-name></italic> Chûjô (Fig. <xref ref-type="fig" rid="F14">14</xref>) are similar to those of <italic><tp:taxon-name><tp:taxon-name-part taxon-name-part-type="genus" reg="Furusawaia">F.</tp:taxon-name-part><tp:taxon-name-part taxon-name-part-type="species" reg="tsoui">tsoui</tp:taxon-name-part></tp:taxon-name></italic> sp. nov. (Fig. <xref ref-type="fig" rid="F12">12</xref>) based on the curved median and posterior stripes on the elytra (straight median and posterior stripes on the elytra in <italic><tp:taxon-name><tp:taxon-name-part taxon-name-part-type="genus" reg="Furusawaia">F.</tp:taxon-name-part><tp:taxon-name-part taxon-name-part-type="species" reg="jungchani">jungchani</tp:taxon-name-part></tp:taxon-name></italic> sp. nov. (Fig. <xref ref-type="fig" rid="F5">5</xref>) and <italic><tp:taxon-name><tp:taxon-name-part taxon-name-part-type="genus" reg="Furusawaia">F.</tp:taxon-name-part><tp:taxon-name-part taxon-name-part-type="species" reg="tahsiangi">tahsiangi</tp:taxon-name-part></tp:taxon-name></italic> sp. nov. (Fig. <xref ref-type="fig" rid="F10">10</xref>)) and without longitudinal stripes connecting basal and anterior stripes, and anterior and median stripes (with longitudinal stripes connecting basal and anterior stripes, anterior and median stripes in <italic><tp:taxon-name><tp:taxon-name-part taxon-name-part-type="genus" reg="Furusawaia">F.</tp:taxon-name-part><tp:taxon-name-part taxon-name-part-type="species" reg="lui">lui</tp:taxon-name-part></tp:taxon-name></italic> sp. nov. (Fig. <xref ref-type="fig" rid="F8">8</xref>)). It differs by the more convex pronotum with lateral margins reduced at anterior angles (less convex pronotum with lateral margins present at anterior angles in <italic><tp:taxon-name><tp:taxon-name-part taxon-name-part-type="genus" reg="Furusawaia">F.</tp:taxon-name-part><tp:taxon-name-part taxon-name-part-type="species" reg="tsoui">tsoui</tp:taxon-name-part></tp:taxon-name></italic> sp. nov.). In males of <italic><tp:taxon-name><tp:taxon-name-part taxon-name-part-type="genus" reg="Furusawaia">F.</tp:taxon-name-part><tp:taxon-name-part taxon-name-part-type="species" reg="yosonis">yosonis</tp:taxon-name-part></tp:taxon-name></italic>, the aedeagus (Fig. <xref ref-type="fig" rid="F15">15D</xref>) is moderately curved in lateral view (strongly curved in <italic><tp:taxon-name><tp:taxon-name-part taxon-name-part-type="genus" reg="Furusawaia">F.</tp:taxon-name-part><tp:taxon-name-part taxon-name-part-type="species" reg="jungchani">jungchani</tp:taxon-name-part></tp:taxon-name></italic> sp. nov. (Fig. <xref ref-type="fig" rid="F6">6D</xref>), slightly curved in others (Figs <xref ref-type="fig" rid="F9">9F</xref>, <xref ref-type="fig" rid="F11">11D</xref>, <xref ref-type="fig" rid="F13">13D</xref>); the endophallic sclerite (Fig. <xref ref-type="fig" rid="F15">15C</xref>) similar to that of <italic><tp:taxon-name><tp:taxon-name-part taxon-name-part-type="genus" reg="Furusawaia">F.</tp:taxon-name-part><tp:taxon-name-part taxon-name-part-type="species" reg="jungchani">jungchani</tp:taxon-name-part></tp:taxon-name></italic> sp. nov. (Fig. <xref ref-type="fig" rid="F6">6C</xref>) with basal 2/3 wider and parallel-sided (only widened at middle in <italic><tp:taxon-name><tp:taxon-name-part taxon-name-part-type="genus" reg="Furusawaia">F.</tp:taxon-name-part><tp:taxon-name-part taxon-name-part-type="species" reg="lui">lui</tp:taxon-name-part></tp:taxon-name></italic> sp. nov. (Fig. <xref ref-type="fig" rid="F9">9E</xref>); basal 2/3 widened but basally narrowed, and strongly widened at middle in <italic><tp:taxon-name><tp:taxon-name-part taxon-name-part-type="genus" reg="Furusawaia">F.</tp:taxon-name-part><tp:taxon-name-part taxon-name-part-type="species" reg="tahsiangi">tahsiangi</tp:taxon-name-part></tp:taxon-name></italic> sp. nov. (Fig. <xref ref-type="fig" rid="F11">11C</xref>); basal 2/3 widened, but basally and at basal 3/7 narrower in <italic><tp:taxon-name><tp:taxon-name-part taxon-name-part-type="genus" reg="Furusawaia">F.</tp:taxon-name-part><tp:taxon-name-part taxon-name-part-type="species" reg="tsoui">tsoui</tp:taxon-name-part></tp:taxon-name></italic> sp. nov. (Fig. <xref ref-type="fig" rid="F13">13C</xref>)). In females of <italic><tp:taxon-name><tp:taxon-name-part taxon-name-part-type="genus" reg="Furusawaia">F.</tp:taxon-name-part><tp:taxon-name-part taxon-name-part-type="species" reg="yosonis">yosonis</tp:taxon-name-part></tp:taxon-name></italic> Chûjô, the spermathecae (Fig. <xref ref-type="fig" rid="F15">15G</xref>) are similar to those of <italic><tp:taxon-name><tp:taxon-name-part taxon-name-part-type="genus" reg="Furusawaia">F.</tp:taxon-name-part><tp:taxon-name-part taxon-name-part-type="species" reg="jungchani">jungchani</tp:taxon-name-part></tp:taxon-name></italic> sp. nov. (Fig. <xref ref-type="fig" rid="F6">6G</xref>) with slightly swollen receptacle (moderately swollen receptacle in <italic><tp:taxon-name><tp:taxon-name-part taxon-name-part-type="genus" reg="Furusawaia">F.</tp:taxon-name-part><tp:taxon-name-part taxon-name-part-type="species" reg="lui">lui</tp:taxon-name-part></tp:taxon-name></italic> sp. nov. (Fig. <xref ref-type="fig" rid="F9">9I</xref>) and <italic><tp:taxon-name><tp:taxon-name-part taxon-name-part-type="genus" reg="Furusawaia">F.</tp:taxon-name-part><tp:taxon-name-part taxon-name-part-type="species" reg="tahsiangi">tahsiangi</tp:taxon-name-part></tp:taxon-name></italic> sp. nov. (Fig. <xref ref-type="fig" rid="F11">11F</xref>); strongly swollen receptacle in <italic><tp:taxon-name><tp:taxon-name-part taxon-name-part-type="genus" reg="Furusawaia">F.</tp:taxon-name-part><tp:taxon-name-part taxon-name-part-type="species" reg="tsoui">tsoui</tp:taxon-name-part></tp:taxon-name></italic> sp. nov. (Fig. <xref ref-type="fig" rid="F13">13G</xref>)) and apex undivided from sclerotized proximal duct (apex truncate and separated from sclerotized proximal duct in <italic><tp:taxon-name><tp:taxon-name-part taxon-name-part-type="genus" reg="Furusawaia">F.</tp:taxon-name-part><tp:taxon-name-part taxon-name-part-type="species" reg="lui">lui</tp:taxon-name-part></tp:taxon-name></italic> sp. nov. (Fig. <xref ref-type="fig" rid="F9">9G, I</xref>) and <italic><tp:taxon-name><tp:taxon-name-part taxon-name-part-type="genus" reg="Furusawaia">F.</tp:taxon-name-part><tp:taxon-name-part taxon-name-part-type="species" reg="tahsiangi">tahsiangi</tp:taxon-name-part></tp:taxon-name></italic> sp. nov. (Fig. <xref ref-type="fig" rid="F11">11F</xref>)); abdominal ventrites VIII (Fig. <xref ref-type="fig" rid="F15">15F</xref>) are similar to those of <italic><tp:taxon-name><tp:taxon-name-part taxon-name-part-type="genus" reg="Furusawaia">F.</tp:taxon-name-part><tp:taxon-name-part taxon-name-part-type="species" reg="tsoui">tsoui</tp:taxon-name-part></tp:taxon-name></italic> sp. nov. (Fig. <xref ref-type="fig" rid="F13">13F</xref>), with membranous apex (well sclerotized and small apex in <italic><tp:taxon-name><tp:taxon-name-part taxon-name-part-type="genus" reg="Furusawaia">F.</tp:taxon-name-part><tp:taxon-name-part taxon-name-part-type="species" reg="tahsiangi">tahsiangi</tp:taxon-name-part></tp:taxon-name></italic> sp. nov. (Fig. <xref ref-type="fig" rid="F11">11G</xref>), sclerotized and larger apex in <italic><tp:taxon-name><tp:taxon-name-part taxon-name-part-type="genus" reg="Furusawaia">F.</tp:taxon-name-part><tp:taxon-name-part taxon-name-part-type="species" reg="jungchani">jungchani</tp:taxon-name-part></tp:taxon-name></italic> sp. nov. (Fig. <xref ref-type="fig" rid="F6">6F</xref>) and <italic><tp:taxon-name><tp:taxon-name-part taxon-name-part-type="genus" reg="Furusawaia">F.</tp:taxon-name-part><tp:taxon-name-part taxon-name-part-type="species" reg="lui">lui</tp:taxon-name-part></tp:taxon-name></italic> sp. nov. (Fig. <xref ref-type="fig" rid="F9">9H</xref>)); gonocoxae (Fig. <xref ref-type="fig" rid="F15">15E</xref>) with pointed apices (rounded apices in others) and dense setae present only at apical area (dense setae present at apical and lateral area in <italic><tp:taxon-name><tp:taxon-name-part taxon-name-part-type="genus" reg="Furusawaia">F.</tp:taxon-name-part><tp:taxon-name-part taxon-name-part-type="species" reg="lui">lui</tp:taxon-name-part></tp:taxon-name></italic> sp. nov. (Fig. <xref ref-type="fig" rid="F9">9J</xref>)).</p></tp:treatment-sec><tp:treatment-sec sec-type="Food plants" id="SECID0ET2BI"><title>Food plants.</title><p><italic><tp:taxon-name><tp:taxon-name-part taxon-name-part-type="genus" reg="Stellaria">Stellaria</tp:taxon-name-part><tp:taxon-name-part taxon-name-part-type="species" reg="media">media</tp:taxon-name-part></tp:taxon-name></italic> (L.) Vill (<tp:taxon-name><tp:taxon-name-part taxon-name-part-type="family">Caryophyllaceae</tp:taxon-name-part></tp:taxon-name>).</p></tp:treatment-sec><tp:treatment-sec sec-type="notes" id="SECID0EJ3BI"><title>Biological notes.</title><p>All adults were found on forest trails at night (Fig. <xref ref-type="fig" rid="F3">3G</xref>).</p></tp:treatment-sec><tp:treatment-sec sec-type="distribution" id="SECID0ET3BI"><title>Distribution.</title><p>This species is widespread at high altitudes (above 2,000 m) in southern Taiwan (Fig. <xref ref-type="fig" rid="F7">7</xref>).</p></tp:treatment-sec><tp:treatment-sec><!--Section generated to contain objects referenced in tp:taxon-treatment.--><fig id="F3" position="float" orientation="portrait"><object-id xmlns:xlink="http://www.w3.org/1999/xlink" content-type="doi" xlink:type="simple">10.3897/zookeys.1057.71451.figure3</object-id><object-id xmlns:xlink="http://www.w3.org/1999/xlink" content-type="arpha" xlink:type="simple">CFE9CDBD-FA69-5351-8303-F47E07E82324</object-id><label>Figure 3.</label><caption><p>Field photographs of <italic><tp:taxon-name><tp:taxon-name-part taxon-name-part-type="genus" reg="Furusawaia">Furusawaia</tp:taxon-name-part></tp:taxon-name></italic> species <bold>A</bold> microhabitat for <italic><tp:taxon-name><tp:taxon-name-part taxon-name-part-type="genus" reg="Furusawaia">F.</tp:taxon-name-part><tp:taxon-name-part taxon-name-part-type="species" reg="lui">lui</tp:taxon-name-part></tp:taxon-name></italic> sp. nov. in Hsinpaiyang (新白楊) <bold>B</bold> adult of <italic><tp:taxon-name><tp:taxon-name-part taxon-name-part-type="genus" reg="Furusawaia">F.</tp:taxon-name-part><tp:taxon-name-part taxon-name-part-type="species" reg="jungchani">jungchani</tp:taxon-name-part></tp:taxon-name></italic> sp. nov. in the daytime, Huakang (<abbrev xmlns:xlink="http://www.w3.org/1999/xlink" xlink:title="Huakang" id="ABBRID0EFTAE" xlink:type="simple">華崗</abbrev>) <bold>C</bold> adult of <italic><tp:taxon-name><tp:taxon-name-part taxon-name-part-type="genus" reg="Furusawaia">F.</tp:taxon-name-part><tp:taxon-name-part taxon-name-part-type="species" reg="lui">lui</tp:taxon-name-part></tp:taxon-name></italic> sp. nov. in the daytime, Hsinpaiyang (新白楊) <bold>D</bold> adult of <italic><tp:taxon-name><tp:taxon-name-part taxon-name-part-type="genus" reg="Furusawaia">F.</tp:taxon-name-part><tp:taxon-name-part taxon-name-part-type="species" reg="lui">lui</tp:taxon-name-part></tp:taxon-name></italic> sp. nov. at night, Hsinpaiyang (新白楊) <bold>E</bold> adult of <italic><tp:taxon-name><tp:taxon-name-part taxon-name-part-type="genus" reg="Furusawaia">F.</tp:taxon-name-part><tp:taxon-name-part taxon-name-part-type="species" reg="tahsiangi">tahsiangi</tp:taxon-name-part></tp:taxon-name></italic> sp. nov. in the daytime, Hsuehshan (雪山) <bold>F</bold> adult of <italic><tp:taxon-name><tp:taxon-name-part taxon-name-part-type="genus" reg="Furusawaia">F.</tp:taxon-name-part><tp:taxon-name-part taxon-name-part-type="species" reg="tsoui">tsoui</tp:taxon-name-part></tp:taxon-name></italic> sp. nov. at night, Jianqing trail (見晴步道) <bold>G</bold> adult of <italic><tp:taxon-name><tp:taxon-name-part taxon-name-part-type="genus" reg="Furusawaia">F.</tp:taxon-name-part><tp:taxon-name-part taxon-name-part-type="species" reg="yosonis">yosonis</tp:taxon-name-part></tp:taxon-name></italic> at night, Alishan (阿里山) <bold>H</bold> adult of an undescribed species, Tianchi Lodge (天池山莊)</p></caption><graphic xmlns:xlink="http://www.w3.org/1999/xlink" xlink:href="zookeys-1057-117-g003.jpg" position="float" orientation="portrait" xlink:type="simple" id="oo_582423.jpg"><uri content-type="original_file" xlink:type="simple">https://binary.pensoft.net/fig/582423</uri></graphic></fig><fig id="F12" position="float" orientation="portrait"><object-id xmlns:xlink="http://www.w3.org/1999/xlink" content-type="doi" xlink:type="simple">10.3897/zookeys.1057.71451.figure12</object-id><object-id xmlns:xlink="http://www.w3.org/1999/xlink" content-type="arpha" xlink:type="simple">7780F3B1-EBEF-5A5C-ACB6-9FFEDD007085</object-id><label>Figure 12.</label><caption><p>Habitus, <italic><tp:taxon-name><tp:taxon-name-part taxon-name-part-type="genus" reg="Furusawaia">Furusawaia</tp:taxon-name-part><tp:taxon-name-part taxon-name-part-type="species" reg="tsoui">tsoui</tp:taxon-name-part></tp:taxon-name></italic> sp. nov. <bold>A</bold> male, dorsal view <bold>B</bold> ditto, ventral view <bold>C</bold> ditto, lateral view <bold>D</bold> female, dorsal view <bold>E</bold> ditto, ventral view <bold>F</bold> ditto, lateral view.</p></caption><graphic xmlns:xlink="http://www.w3.org/1999/xlink" xlink:href="zookeys-1057-117-g012.jpg" position="float" orientation="portrait" xlink:type="simple" id="oo_582432.jpg"><uri content-type="original_file" xlink:type="simple">https://binary.pensoft.net/fig/582432</uri></graphic></fig><fig id="F5" position="float" orientation="portrait"><object-id xmlns:xlink="http://www.w3.org/1999/xlink" content-type="doi" xlink:type="simple">10.3897/zookeys.1057.71451.figure5</object-id><object-id xmlns:xlink="http://www.w3.org/1999/xlink" content-type="arpha" xlink:type="simple">98D7B9E2-2F47-5CB2-AE38-E7FAB6C1ED3B</object-id><label>Figure 5.</label><caption><p>Habitus, <italic><tp:taxon-name><tp:taxon-name-part taxon-name-part-type="genus" reg="Furusawaia">Furusawaia</tp:taxon-name-part><tp:taxon-name-part taxon-name-part-type="species" reg="jungchani">jungchani</tp:taxon-name-part></tp:taxon-name></italic> sp. nov. <bold>A</bold> male, dorsal view <bold>B</bold> ditto, ventral view <bold>C</bold> ditto, lateral view <bold>D</bold> female, dorsal view <bold>E</bold> ditto, ventral view <bold>F</bold> ditto, lateral view.</p></caption><graphic xmlns:xlink="http://www.w3.org/1999/xlink" xlink:href="zookeys-1057-117-g005.jpg" position="float" orientation="portrait" xlink:type="simple" id="oo_582425.jpg"><uri content-type="original_file" xlink:type="simple">https://binary.pensoft.net/fig/582425</uri></graphic></fig><fig id="F10" position="float" orientation="portrait"><object-id xmlns:xlink="http://www.w3.org/1999/xlink" content-type="doi" xlink:type="simple">10.3897/zookeys.1057.71451.figure10</object-id><object-id xmlns:xlink="http://www.w3.org/1999/xlink" content-type="arpha" xlink:type="simple">2FAF6B71-1AA8-59C7-8682-904CD02BFDED</object-id><label>Figure 10.</label><caption><p>Habitus, <italic><tp:taxon-name><tp:taxon-name-part taxon-name-part-type="genus" reg="Furusawaia">Furusawaia</tp:taxon-name-part><tp:taxon-name-part taxon-name-part-type="species" reg="tahsiangi">tahsiangi</tp:taxon-name-part></tp:taxon-name></italic> sp. nov. <bold>A</bold> male, dorsal view <bold>B</bold> ditto, ventral view <bold>C</bold> ditto, lateral view <bold>D</bold> female, dorsal view <bold>E</bold> ditto, ventral view <bold>F</bold> ditto, lateral view.</p></caption><graphic xmlns:xlink="http://www.w3.org/1999/xlink" xlink:href="zookeys-1057-117-g010.jpg" position="float" orientation="portrait" xlink:type="simple" id="oo_582430.jpg"><uri content-type="original_file" xlink:type="simple">https://binary.pensoft.net/fig/582430</uri></graphic></fig><fig id="F8" position="float" orientation="portrait"><object-id xmlns:xlink="http://www.w3.org/1999/xlink" content-type="doi" xlink:type="simple">10.3897/zookeys.1057.71451.figure8</object-id><object-id xmlns:xlink="http://www.w3.org/1999/xlink" content-type="arpha" xlink:type="simple">E267737F-DC07-545D-9AED-CE4888842BBF</object-id><label>Figure 8.</label><caption><p>Habitus, <italic><tp:taxon-name><tp:taxon-name-part taxon-name-part-type="genus" reg="Furusawaia">Furusawaia</tp:taxon-name-part><tp:taxon-name-part taxon-name-part-type="species" reg="lui">lui</tp:taxon-name-part></tp:taxon-name></italic> sp. nov. <bold>A</bold> male, dorsal view <bold>B</bold> ditto, ventral view <bold>C</bold> ditto, lateral view <bold>D</bold> female, dorsal view <bold>E</bold> ditto, ventral view <bold>F</bold> ditto, lateral view.</p></caption><graphic xmlns:xlink="http://www.w3.org/1999/xlink" xlink:href="zookeys-1057-117-g008.jpg" position="float" orientation="portrait" xlink:type="simple" id="oo_582428.jpg"><uri content-type="original_file" xlink:type="simple">https://binary.pensoft.net/fig/582428</uri></graphic></fig><fig id="F6" position="float" orientation="portrait"><object-id xmlns:xlink="http://www.w3.org/1999/xlink" content-type="doi" xlink:type="simple">10.3897/zookeys.1057.71451.figure6</object-id><object-id xmlns:xlink="http://www.w3.org/1999/xlink" content-type="arpha" xlink:type="simple">F11C1E95-12A4-567E-B681-6EC67BFB1040</object-id><label>Figure 6.</label><caption><p>Diagnostic characters of <italic><tp:taxon-name><tp:taxon-name-part taxon-name-part-type="genus" reg="Furusawaia">Furusawaia</tp:taxon-name-part><tp:taxon-name-part taxon-name-part-type="species" reg="jungchani">jungchani</tp:taxon-name-part></tp:taxon-name></italic> sp. nov. <bold>A</bold> antenna, male <bold>B</bold> antenna, female <bold>C</bold> aedeagus, dorsal view <bold>D</bold> ditto, lateral view <bold>E</bold> gonocoxae <bold>F</bold> abdominal ventrite VIII, female <bold>G</bold> spermatheca.</p></caption><graphic xmlns:xlink="http://www.w3.org/1999/xlink" xlink:href="zookeys-1057-117-g006.jpg" position="float" orientation="portrait" xlink:type="simple" id="oo_582426.jpg"><uri content-type="original_file" xlink:type="simple">https://binary.pensoft.net/fig/582426</uri></graphic></fig><fig id="F9" position="float" orientation="portrait"><object-id xmlns:xlink="http://www.w3.org/1999/xlink" content-type="doi" xlink:type="simple">10.3897/zookeys.1057.71451.figure9</object-id><object-id xmlns:xlink="http://www.w3.org/1999/xlink" content-type="arpha" xlink:type="simple">775AE57C-DFEB-596C-96BD-D046EC4448BD</object-id><label>Figure 9.</label><caption><p>Diagnostic characters of <italic><tp:taxon-name><tp:taxon-name-part taxon-name-part-type="genus" reg="Furusawaia">Furusawaia</tp:taxon-name-part><tp:taxon-name-part taxon-name-part-type="species" reg="lui">lui</tp:taxon-name-part></tp:taxon-name></italic> sp. nov. <bold>A</bold> antenna, male, Hsiaofengkou (小風口) <bold>B</bold> antenna, female, Pilu (畢祿) <bold>C</bold> antenna, male, Hsinpaiyang (新白楊) <bold>D</bold> antenna, female, Pilu (碧綠) <bold>E</bold> aedeagus, dorsal view <bold>F</bold> ditto, lateral view <bold>G</bold> spermatheca <bold>H</bold> abdominal ventrite VIII, female <bold>I</bold> spermatheca, variation <bold>J</bold> gonocoxae.</p></caption><graphic xmlns:xlink="http://www.w3.org/1999/xlink" xlink:href="zookeys-1057-117-g009.jpg" position="float" orientation="portrait" xlink:type="simple" id="oo_582429.jpg"><uri content-type="original_file" xlink:type="simple">https://binary.pensoft.net/fig/582429</uri></graphic></fig><fig id="F11" position="float" orientation="portrait"><object-id xmlns:xlink="http://www.w3.org/1999/xlink" content-type="doi" xlink:type="simple">10.3897/zookeys.1057.71451.figure11</object-id><object-id xmlns:xlink="http://www.w3.org/1999/xlink" content-type="arpha" xlink:type="simple">14C00E9A-18BE-5584-BA27-AE45F893075A</object-id><label>Figure 11.</label><caption><p>Diagnostic characters of <italic><tp:taxon-name><tp:taxon-name-part taxon-name-part-type="genus" reg="Furusawaia">Furusawaia</tp:taxon-name-part><tp:taxon-name-part taxon-name-part-type="species" reg="tahsiangi">tahsiangi</tp:taxon-name-part></tp:taxon-name></italic> sp. nov. <bold>A</bold> antenna, male <bold>B</bold> antenna, female <bold>C</bold> aedeagus, dorsal view <bold>D</bold> ditto, lateral view <bold>E</bold> gonocoxae <bold>F</bold> spermatheca <bold>G</bold> abdominal ventrite VIII, female.</p></caption><graphic xmlns:xlink="http://www.w3.org/1999/xlink" xlink:href="zookeys-1057-117-g011.jpg" position="float" orientation="portrait" xlink:type="simple" id="oo_582431.jpg"><uri content-type="original_file" xlink:type="simple">https://binary.pensoft.net/fig/582431</uri></graphic></fig><fig id="F13" position="float" orientation="portrait"><object-id xmlns:xlink="http://www.w3.org/1999/xlink" content-type="doi" xlink:type="simple">10.3897/zookeys.1057.71451.figure13</object-id><object-id xmlns:xlink="http://www.w3.org/1999/xlink" content-type="arpha" xlink:type="simple">380EAC8D-CD33-593D-8BCB-772338E13EAE</object-id><label>Figure 13.</label><caption><p>Diagnostic characters of <italic><tp:taxon-name><tp:taxon-name-part taxon-name-part-type="genus" reg="Furusawaia">Furusawaia</tp:taxon-name-part><tp:taxon-name-part taxon-name-part-type="species" reg="tsoui">tsoui</tp:taxon-name-part></tp:taxon-name></italic> sp. nov. <bold>A</bold> antenna, male <bold>B</bold> antenna, female <bold>C</bold> aedeagus, dorsal view <bold>D</bold> ditto, lateral view <bold>E</bold> gonocoxae <bold>F</bold> abdominal ventrite VIII, female <bold>G</bold> spermatheca.</p></caption><graphic xmlns:xlink="http://www.w3.org/1999/xlink" xlink:href="zookeys-1057-117-g013.jpg" position="float" orientation="portrait" xlink:type="simple" id="oo_582433.jpg"><uri content-type="original_file" xlink:type="simple">https://binary.pensoft.net/fig/582433</uri></graphic></fig><fig id="F7" position="float" orientation="portrait"><object-id xmlns:xlink="http://www.w3.org/1999/xlink" content-type="doi" xlink:type="simple">10.3897/zookeys.1057.71451.figure7</object-id><object-id xmlns:xlink="http://www.w3.org/1999/xlink" content-type="arpha" xlink:type="simple">0C3F9B0E-A10F-5B38-B8D9-169213307E82</object-id><label>Figure 7.</label><caption><p>Distribution map of <italic><tp:taxon-name><tp:taxon-name-part taxon-name-part-type="genus" reg="Furusawaia">Furusawaia</tp:taxon-name-part></tp:taxon-name></italic> species inTaiwan, solid line: 1000 m, broken line: 2000 m, black areas: 3000 m. Key: Red Dots <italic><tp:taxon-name><tp:taxon-name-part taxon-name-part-type="genus" reg="Furusawaia">F.</tp:taxon-name-part><tp:taxon-name-part taxon-name-part-type="species" reg="lui">lui</tp:taxon-name-part></tp:taxon-name></italic> sp. nov. Blue Dots <italic><tp:taxon-name><tp:taxon-name-part taxon-name-part-type="genus" reg="Furusawaia">F.</tp:taxon-name-part><tp:taxon-name-part taxon-name-part-type="species" reg="yosonis">yosonis</tp:taxon-name-part></tp:taxon-name></italic> Chûjô Green Dots <italic><tp:taxon-name><tp:taxon-name-part taxon-name-part-type="genus" reg="Furusawaia">F.</tp:taxon-name-part><tp:taxon-name-part taxon-name-part-type="species" reg="tsoui">tsoui</tp:taxon-name-part></tp:taxon-name></italic> sp. nov. Yellow Dots <italic><tp:taxon-name><tp:taxon-name-part taxon-name-part-type="genus" reg="Furusawaia">F.</tp:taxon-name-part><tp:taxon-name-part taxon-name-part-type="species" reg="tahsiangi">tahsiangi</tp:taxon-name-part></tp:taxon-name></italic> sp. nov. Purple Dot <italic><tp:taxon-name><tp:taxon-name-part taxon-name-part-type="genus" reg="Furusawaia">F.</tp:taxon-name-part><tp:taxon-name-part taxon-name-part-type="species" reg="jungchani">jungchani</tp:taxon-name-part></tp:taxon-name></italic> sp. nov.</p></caption><graphic xmlns:xlink="http://www.w3.org/1999/xlink" xlink:href="zookeys-1057-117-g007.jpg" position="float" orientation="portrait" xlink:type="simple" id="oo_582427.jpg"><uri content-type="original_file" xlink:type="simple">https://binary.pensoft.net/fig/582427</uri></graphic></fig></tp:treatment-sec><ref-list><ref id="B18"><mixed-citation xmlns:xlink="http://www.w3.org/1999/xlink" xlink:type="simple"><person-group><name name-style="western"><surname>Wilcox</surname><given-names>JA</given-names></name></person-group> (<year>1971</year>) <article-title><tp:taxon-name><tp:taxon-name-part taxon-name-part-type="family">Chrysomelidae</tp:taxon-name-part></tp:taxon-name>: <tp:taxon-name><tp:taxon-name-part taxon-name-part-type="subfamily">Galerucinae</tp:taxon-name-part></tp:taxon-name> (<tp:taxon-name><tp:taxon-name-part taxon-name-part-type="tribe">Oidini</tp:taxon-name-part></tp:taxon-name>, <tp:taxon-name><tp:taxon-name-part taxon-name-part-type="tribe">Galerucini</tp:taxon-name-part></tp:taxon-name>, <tp:taxon-name><tp:taxon-name-part taxon-name-part-type="tribe">Metacyclini</tp:taxon-name-part></tp:taxon-name>, <tp:taxon-name><tp:taxon-name-part taxon-name-part-type="tribe">Sermylini</tp:taxon-name-part></tp:taxon-name>).</article-title> In: <person-group><name name-style="western"><surname>Wilcox</surname><given-names>JA</given-names></name></person-group> (<role>Ed.</role>) <issue-title>Coleopterorum Catalogus Supplementa.</issue-title><source>Pars 78(1), 2<sup>nd</sup> edn. W. Juunk, ‘s-Gravenhage</source>, <fpage>1</fpage>–<lpage>220</lpage>.</mixed-citation></ref><ref id="B9"><mixed-citation xmlns:xlink="http://www.w3.org/1999/xlink" xlink:type="simple"><person-group><name name-style="western"><surname>Kimoto</surname><given-names>S</given-names></name><name name-style="western"><surname>Chu</surname><given-names>Y-I</given-names></name></person-group> (<year>1996</year>) <article-title>Systematic catalog of <tp:taxon-name><tp:taxon-name-part taxon-name-part-type="family">Chrysomelidae</tp:taxon-name-part></tp:taxon-name> of Taiwan (<tp:taxon-name><tp:taxon-name-part taxon-name-part-type="class">Insecta</tp:taxon-name-part></tp:taxon-name>: <tp:taxon-name><tp:taxon-name-part taxon-name-part-type="order">Coleoptera</tp:taxon-name-part></tp:taxon-name>).</article-title><source>Bulletin of the Institute of Comparative Studies of International Cultures and Societies</source><volume>16</volume>: <fpage>1</fpage>–<lpage>152</lpage>.</mixed-citation></ref><ref id="B10"><mixed-citation xmlns:xlink="http://www.w3.org/1999/xlink" xlink:type="simple"><person-group><name name-style="western"><surname>Kimoto</surname><given-names>S</given-names></name><name name-style="western"><surname>Takizawa</surname><given-names>H</given-names></name></person-group> (<year>1997</year>) <source>Leaf beetles (<tp:taxon-name><tp:taxon-name-part taxon-name-part-type="family">Chrysomelidae</tp:taxon-name-part></tp:taxon-name>) of Taiwan.</source><publisher-name>Tokai University Press</publisher-name>, <publisher-loc>Tokyo</publisher-loc>, <size units="page">581 pp</size>.</mixed-citation></ref><ref id="B1"><mixed-citation xmlns:xlink="http://www.w3.org/1999/xlink" xlink:type="simple"><person-group><name name-style="western"><surname>Beenen</surname><given-names>R</given-names></name></person-group> (<year>2010</year>) <article-title><tp:taxon-name><tp:taxon-name-part taxon-name-part-type="subfamily">Galerucinae</tp:taxon-name-part></tp:taxon-name>.</article-title> In: <person-group><name name-style="western"><surname>Löbl</surname><given-names>I</given-names></name><name name-style="western"><surname>Smetana</surname><given-names>A</given-names></name></person-group> (<role>Eds</role>) <issue-title>Catalogue of Palaearctic Coleoptera, Volume 6.</issue-title><source><tp:taxon-name><tp:taxon-name-part taxon-name-part-type="superfamily">Chrysomeloidea</tp:taxon-name-part></tp:taxon-name>. Apollo Books, Stenstrup</source>, <fpage>443</fpage>–<lpage>491</lpage>.</mixed-citation></ref><ref id="B20"><mixed-citation xmlns:xlink="http://www.w3.org/1999/xlink" xlink:type="simple"><person-group><name name-style="western"><surname>Yang</surname><given-names>X</given-names></name><name name-style="western"><surname>Ge</surname><given-names>S</given-names></name><name name-style="western"><surname>Nie</surname><given-names>R</given-names></name><name name-style="western"><surname>Ruan</surname><given-names>Y</given-names></name><name name-style="western"><surname>Li</surname><given-names>W</given-names></name></person-group> (<year>2015</year>) <source>Chinese leaf beetles.</source><publisher-name>Science Press</publisher-name>, <publisher-loc>Beijing</publisher-loc>, <size units="page">507 pp</size>.</mixed-citation></ref></ref-list></tp:taxon-treatment>
